# Supplementary material for: An improved porcine model of infrarenal abdominal aortic aneurysm
Source: Sci Rep. 2025 Dec 17;15:44059. doi: 10.1038/s41598-025-31690-y (PMC12714784; doi:10.1038/s41598-025-31690-y)
Supplement: Supplementary file 3 — Supplementary Information 3. [file 41598_2025_31690_MOESM3_ESM.xlsx]

## Sheet: GO-term down
Category	Term	PValue	Genes
GOTERM_BP_ALL	GO:0009653~anatomical structure morphogenesis	0.0010652610022946953	GREM1, COL18A1, CSRP1, ITGA3, FRZB, TGFB1I1, GJA5, TNC, LMOD1, CCN3, MYOZ2, PACSIN1
GOTERM_BP_ALL	GO:0006996~organelle organization	0.0017018042972654615	MACF1, TGFB1I1, TPM2, LMOD1, LDB3, CRIP2, CNN1, PDLIM3, PDLIM2, DES, CSRP1, ZYX, MYH11, MYOZ2, PDLIM7, PACSIN1
GOTERM_BP_ALL	GO:0030154~cell differentiation	0.0019236530268210831	COL18A1, ITGA3, TGFB1I1, TNC, LMOD1, CRIP2, GLDN, GREM1, CSRP1, FRZB, EFHD1, CCN3, MYH11, MYOZ2, PACSIN1
GOTERM_BP_ALL	GO:0048869~cellular developmental process	0.0019236530268210831	COL18A1, ITGA3, TGFB1I1, TNC, LMOD1, CRIP2, GLDN, GREM1, CSRP1, FRZB, EFHD1, CCN3, MYH11, MYOZ2, PACSIN1
GOTERM_BP_ALL	GO:0042692~muscle cell differentiation	0.00201603327832613	GREM1, CSRP1, LMOD1, MYH11, MYOZ2
GOTERM_BP_ALL	GO:0032501~multicellular organismal process	0.0020627173085053943	COL18A1, ITGA3, TGFB1I1, TPM2, HSPB7, TNC, LMOD1, LDB3, GLDN, GREM1, PPP2CA, PDLIM3, PDLIM2, FRZB, GJA5, EFHD1, CCN3, MYH11, MYOZ2, PDLIM7, PACSIN1, SNTA1
GOTERM_BP_ALL	GO:0001525~angiogenesis	0.00243600533726735	GREM1, COL18A1, GJA5, CCN3
GOTERM_BP_ALL	GO:0030198~extracellular matrix organization	0.0027880608800682142	GREM1, COL18A1, COL4A5, MYH11
GOTERM_BP_ALL	GO:0045229~external encapsulating structure organization	0.0027880608800682142	GREM1, COL18A1, COL4A5, MYH11
GOTERM_BP_ALL	GO:0043062~extracellular structure organization	0.002870790340768516	GREM1, COL18A1, COL4A5, MYH11
GOTERM_BP_ALL	GO:0048468~cell development	0.003960067003286454	COL18A1, CSRP1, FRZB, TNC, LMOD1, EFHD1, MYH11, CRIP2, MYOZ2, GLDN, PACSIN1
GOTERM_BP_ALL	GO:0051893~regulation of focal adhesion assembly	0.004145687879805084	GREM1, MACF1, DUSP3
GOTERM_BP_ALL	GO:0090109~regulation of cell-substrate junction assembly	0.004145687879805084	GREM1, MACF1, DUSP3
GOTERM_BP_ALL	GO:0034330~cell junction organization	0.004207594569290658	ITGA3, GJA5, TNC, COL4A5, LIMS2, SNTA1
GOTERM_BP_ALL	GO:0055001~muscle cell development	0.004599794576628721	CSRP1, LMOD1, MYH11, MYOZ2
GOTERM_BP_ALL	GO:0150116~regulation of cell-substrate junction organization	0.0049974563026721685	GREM1, MACF1, DUSP3
GOTERM_BP_ALL	GO:0007528~neuromuscular junction development	0.005221944969549022	TNC, COL4A5, SNTA1
GOTERM_BP_ALL	GO:0030199~collagen fibril organization	0.006165415753709966	GREM1, COL18A1
GOTERM_BP_ALL	GO:0010810~regulation of cell-substrate adhesion	0.0067744170078878245	GREM1, MACF1, DUSP3, LIMS2
GOTERM_BP_ALL	GO:0045596~negative regulation of cell differentiation	0.006834822699392695	GREM1, PPP2CA, FRZB, TGFB1I1, RBPMS2, CCN3
GOTERM_BP_ALL	GO:0048514~blood vessel morphogenesis	0.00716419718789543	GREM1, COL18A1, GJA5, CCN3
GOTERM_BP_ALL	GO:0030239~myofibril assembly	0.007445510213400201	CSRP1, LMOD1, MYOZ2
GOTERM_BP_ALL	GO:0055002~striated muscle cell development	0.0077147446130062325	CSRP1, LMOD1, MYOZ2
GOTERM_BP_ALL	GO:0008285~negative regulation of cell population proliferation	0.007838764885994547	GREM1, CNN1, TES, FRZB, CCN3, LIMS2
GOTERM_BP_ALL	GO:1902532~negative regulation of intracellular signal transduction	0.009425846748654019	GREM1, PPP2CA, DUSP3, ITGA3, CCN3, MYOZ2
GOTERM_BP_ALL	GO:0003012~muscle system process	0.009612738192836177	TPM2, LMOD1, MYOZ2, SNTA1
GOTERM_BP_ALL	GO:0090092~regulation of transmembrane receptor protein serine/threonine kinase signaling pathway	0.013222803745825051	GREM1, ITGA3, TGFB1I1, CCN3
GOTERM_BP_ALL	GO:0010717~regulation of epithelial to mesenchymal transition	0.015806040933614273	GREM1, PPP2CA, TGFB1I1
GOTERM_BP_ALL	GO:0001568~blood vessel development	0.016191733641093616	GREM1, COL18A1, GJA5, CCN3
GOTERM_BP_ALL	GO:0001952~regulation of cell-matrix adhesion	0.017331497193061807	GREM1, MACF1, DUSP3
GOTERM_BP_ALL	GO:0048523~negative regulation of cellular process	0.01778542022935465	DUSP3, TES, ITGA3, RRAD, TGFB1I1, SUSD2, LMOD1, GREM1, PPP2CA, CNN1, FRZB, RBPMS2, CCN3, PKIG, MYOZ2, LIMS2, PACSIN1
GOTERM_BP_ALL	GO:0048519~negative regulation of biological process	0.019068284550927933	DUSP3, TES, ITGA3, RRAD, TGFB1I1, SUSD2, LMOD1, GREM1, PPP2CA, CNN1, FRZB, RBPMS2, CCN3, PKIG, MYOZ2, LIMS2, PACSIN1, SNTA1
GOTERM_BP_ALL	GO:0001944~vasculature development	0.019551854455881333	GREM1, COL18A1, GJA5, CCN3
GOTERM_BP_ALL	GO:0050808~synapse organization	0.022031679992933866	ITGA3, TNC, COL4A5, SNTA1
GOTERM_BP_ALL	GO:0051093~negative regulation of developmental process	0.022743994048937868	GREM1, PPP2CA, FRZB, TGFB1I1, RBPMS2, CCN3
GOTERM_BP_ALL	GO:0007229~integrin-mediated signaling pathway	0.023577768976528794	ITGA3, ZYX, LIMS2
GOTERM_BP_ALL	GO:0032989~cellular anatomical entity morphogenesis	0.023577768976528794	CSRP1, LMOD1, MYOZ2
GOTERM_BP_ALL	GO:0010927~cellular component assembly involved in morphogenesis	0.023577768976528794	CSRP1, LMOD1, MYOZ2
GOTERM_BP_ALL	GO:0060537~muscle tissue development	0.025367839239010002	GREM1, CSRP1, MYH11, MYOZ2
GOTERM_BP_ALL	GO:0035295~tube development	0.025395938096208465	GREM1, COL18A1, ITGA3, GJA5, CCN3
GOTERM_BP_ALL	GO:0001886~endothelial cell morphogenesis	0.02608636724041903	COL18A1
GOTERM_BP_ALL	GO:0051051~negative regulation of transport	0.02611636622693387	RRAD, CCN3, PKIG, PACSIN1
GOTERM_BP_ALL	GO:0045598~regulation of fat cell differentiation	0.027232931619002122	FRZB, TGFB1I1, ADIRF
GOTERM_BP_ALL	GO:0048729~tissue morphogenesis	0.028797419289521422	GREM1, ITGA3, FRZB, TGFB1I1, TNC
GOTERM_BP_ALL	GO:0042127~regulation of cell population proliferation	0.02975278536617573	GREM1, CNN1, TES, FRZB, TNC, CCN3, CRIP2, LIMS2
GOTERM_BP_ALL	GO:0030855~epithelial cell differentiation	0.03332315788628883	GREM1, COL18A1, FRZB, TGFB1I1
GOTERM_BP_ALL	GO:0051128~regulation of cellular component organization	0.035340475973961234	GREM1, PPP2CA, MACF1, DUSP3, FRZB, SYNPO2, TNC, LMOD1, CCN3, PACSIN1
GOTERM_BP_ALL	GO:0035239~tube morphogenesis	0.03584188686309164	GREM1, COL18A1, GJA5, CCN3
GOTERM_BP_ALL	GO:0007155~cell adhesion	0.03622572718973743	ITGA3, TNC, ZYX, CCN3, SORBS1, LIMS2
GOTERM_BP_ALL	GO:0044087~regulation of cellular component biogenesis	0.04334362000282079	GREM1, PPP2CA, MACF1, DUSP3, SYNPO2, LMOD1
GOTERM_BP_ALL	GO:0060392~negative regulation of SMAD protein signal transduction	0.04463894652443111	GREM1, CCN3
GOTERM_BP_ALL	GO:0009968~negative regulation of signal transduction	0.04804829510127886	GREM1, PPP2CA, DUSP3, ITGA3, FRZB, CCN3, MYOZ2
GOTERM_BP_ALL	GO:0006936~muscle contraction	0.04852835434061774	TPM2, LMOD1, SNTA1
