# Supplementary material for: An improved porcine model of infrarenal abdominal aortic aneurysm
Source: Sci Rep. 2025 Dec 17;15:44059. doi: 10.1038/s41598-025-31690-y (PMC12714784; doi:10.1038/s41598-025-31690-y)
Supplement: Supplementary file 4 — Supplementary Information 4. [file 41598_2025_31690_MOESM4_ESM.xlsx]

## Sheet: GO-term up
Category	Term	PValue	Genes
GOTERM_BP_ALL	GO:0006952~defense response	0.0012490475559917575	HPX, CD74, ITIH4, FGA, TRIM28, KRT1, WAS, PTN, EPX, S100A8, ARL8A
GOTERM_BP_ALL	GO:0048870~cell motility	0.0014006551500075311	CD63, TUBA1A, BIN2, SORD, FSCN1, LCP1, PTN, EPX, MMP9, S100A8
GOTERM_BP_ALL	GO:0016477~cell migration	0.0016966368271878589	CD63, TUBA1A, BIN2, FSCN1, LCP1, PTN, EPX, MMP9, S100A8
GOTERM_BP_ALL	GO:0002376~immune system process	0.001754501850108853	GPI, CD74, FGA, KRT1, WAS, PTN, EPX, LA-DRB-D, HPX, TRIM28, CREG1, LCP1, ARL8A, S100A8
GOTERM_BP_ALL	GO:0051049~regulation of transport	0.0018890240257631676	CD63, CD74, C1QTNF3, FGA, TRIM28, SEPTIN1, SPP1, P3H1, LCP1, S100A8, PTGES
GOTERM_BP_ALL	GO:0022607~cellular component assembly	0.002548596959910384	CD74, FGA, SEPTIN1, KRT1, WAS, KCTD8, TUBA1A, BIN2, CREG1, FSCN1, KCTD12, LCP1, CIAPIN1, ARL8A, EIF3B
GOTERM_BP_ALL	GO:0065003~protein-containing complex assembly	0.003341588778611511	KCTD8, CD74, FGA, TUBA1A, BIN2, CREG1, KRT1, WAS, KCTD12, EIF3B
GOTERM_BP_ALL	GO:0051047~positive regulation of secretion	0.003464347422273244	C1QTNF3, FGA, SPP1, S100A8, PTGES
GOTERM_BP_ALL	GO:0045087~innate immune response	0.004022246383797096	HPX, CD74, FGA, TRIM28, KRT1, WAS, ARL8A
GOTERM_BP_ALL	GO:0051259~protein complex oligomerization	0.004210170787981677	KCTD8, CD74, CREG1, KRT1, KCTD12
GOTERM_BP_ALL	GO:0006693~prostaglandin metabolic process	0.0044279463986984366	CD74, CYP2S1, PTGES
GOTERM_BP_ALL	GO:0080134~regulation of response to stress	0.00450390393191983	HPX, CD74, C1QTNF3, FGA, TRIM28, KRT1, WAS, PTN, S100A8, PTGES
GOTERM_BP_ALL	GO:0006692~prostanoid metabolic process	0.0046875428821321246	CD74, CYP2S1, PTGES
GOTERM_BP_ALL	GO:0043933~protein-containing complex organization	0.005391974592872556	KCTD8, CD74, FGA, TUBA1A, BIN2, TRIM28, CREG1, KRT1, WAS, KCTD12, EIF3B, SH3GL1
GOTERM_BP_ALL	GO:0051179~localization	0.006007978977513857	CD63, CD74, SEPTIN1, NCF1, WAS, PTN, TM9SF2, HPX, KRT18, TUBA1A, RBP5, BIN2, FTH1, CREG1, PSAP, RHAG, SNX5, ARL8A, S100A8, FTL, SH3GL1
GOTERM_BP_ALL	GO:0051234~establishment of localization	0.006266110457778202	CD63, CD74, SEPTIN1, NCF1, WAS, HPX, KRT18, TUBA1A, RBP5, BIN2, FTH1, CREG1, PSAP, RHAG, SNX5, ARL8A, S100A8, FTL, SH3GL1
GOTERM_BP_ALL	GO:0051050~positive regulation of transport	0.006678301949591982	CD63, C1QTNF3, FGA, TRIM28, SPP1, S100A8, PTGES
GOTERM_BP_ALL	GO:1903530~regulation of secretion by cell	0.006683940396862772	C1QTNF3, FGA, SEPTIN1, SPP1, P3H1, PTGES
GOTERM_BP_ALL	GO:0071705~nitrogen compound transport	0.0069115151170506366	HPX, CD63, CD74, KRT18, TUBA1A, PSAP, RHAG, SNX5, S100A8, ARL8A
GOTERM_BP_ALL	GO:0051641~cellular localization	0.007105022407513107	CD63, CD74, SEPTIN1, NCF1, WAS, PTN, TM9SF2, KRT18, TUBA1A, FTH1, PSAP, SNX5, ARL8A, FTL, SH3GL1
GOTERM_BP_ALL	GO:0044085~cellular component biogenesis	0.007131249273638494	CD74, FGA, SEPTIN1, KRT1, WAS, KCTD8, TUBA1A, BIN2, CREG1, FSCN1, KCTD12, LCP1, CIAPIN1, ARL8A, EIF3B
GOTERM_BP_ALL	GO:0002504~antigen processing and presentation of peptide or polysaccharide antigen via MHC class II	0.007328683184856041	CD74, ARL8A, LA-DRB-D
GOTERM_BP_ALL	GO:0098542~defense response to other organism	0.009926538155027873	HPX, CD74, FGA, TRIM28, KRT1, WAS, EPX, ARL8A
GOTERM_BP_ALL	GO:0019319~hexose biosynthetic process	0.010497935036592732	GPI, SORD, PGK2
GOTERM_BP_ALL	GO:0055082~intracellular chemical homeostasis	0.011182085877113465	HPX, C1QTNF3, FTH1, CREG1, RHAG, FTL
GOTERM_BP_ALL	GO:0032787~monocarboxylic acid metabolic process	0.01137680639029459	CD74, GPI, CYP2S1, SORD, PGK2, PTGES
GOTERM_BP_ALL	GO:0050727~regulation of inflammatory response	0.011797810693736874	CD74, C1QTNF3, KRT1, S100A8, PTGES
GOTERM_BP_ALL	GO:0032879~regulation of localization	0.011990167436429885	CD63, CD74, C1QTNF3, FGA, TRIM28, SEPTIN1, SPP1, P3H1, LCP1, S100A8, PTGES
GOTERM_BP_ALL	GO:0051707~response to other organism	0.012409356873545002	HPX, CD74, FGA, TRIM28, KRT1, WAS, EPX, S100A8, ARL8A
GOTERM_BP_ALL	GO:0046364~monosaccharide biosynthetic process	0.012476385276046867	GPI, SORD, PGK2
GOTERM_BP_ALL	GO:0043207~response to external biotic stimulus	0.012604295759564333	HPX, CD74, FGA, TRIM28, KRT1, WAS, EPX, S100A8, ARL8A
GOTERM_BP_ALL	GO:0006826~iron ion transport	0.013735540735553574	HPX, FTH1, FTL
GOTERM_BP_ALL	GO:0140546~defense response to symbiont	0.01442979545990699	HPX, CD74, FGA, TRIM28, KRT1, WAS, ARL8A
GOTERM_BP_ALL	GO:1901652~response to peptide	0.014716750643192228	HPX, CD74, ITIH4, KRT18, TUBA1A, WAS, RBMX
GOTERM_BP_ALL	GO:0034097~response to cytokine	0.014716750643192228	HPX, CD74, ITIH4, KRT18, TUBA1A, WAS, RBMX
GOTERM_BP_ALL	GO:0032101~regulation of response to external stimulus	0.015193452559720662	HPX, CD74, C1QTNF3, FGA, KRT1, PTN, S100A8, PTGES
GOTERM_BP_ALL	GO:0009607~response to biotic stimulus	0.015199554692647723	HPX, CD74, FGA, TRIM28, KRT1, WAS, EPX, S100A8, ARL8A
GOTERM_BP_ALL	GO:0002700~regulation of production of molecular mediator of immune response	0.015449592295758627	HPX, CD74, GPI, EPX
GOTERM_BP_ALL	GO:0006810~transport	0.015795331368250544	CD63, CD74, WAS, HPX, KRT18, TUBA1A, RBP5, BIN2, FTH1, CREG1, PSAP, RHAG, SNX5, ARL8A, S100A8, FTL, SH3GL1
GOTERM_BP_ALL	GO:0007565~female pregnancy	0.017826128867109343	TRIM28, PTN, MMP9
GOTERM_BP_ALL	GO:0048878~chemical homeostasis	0.01825367166648834	HPX, GPI, C1QTNF3, FTH1, CREG1, RHAG, FTL
GOTERM_BP_ALL	GO:0048584~positive regulation of response to stimulus	0.019401414634471124	HPX, CD63, CD74, FGA, TRIM28, NCF1, CREG1, KRT1, WAS, PTN, MMP9, S100A8
GOTERM_BP_ALL	GO:0002697~regulation of immune effector process	0.02069697575472557	HPX, CD74, GPI, WAS, EPX
GOTERM_BP_ALL	GO:0006879~intracellular iron ion homeostasis	0.020804427935217702	HPX, FTH1, FTL
GOTERM_BP_ALL	GO:0044703~multi-organism reproductive process	0.020804427935217702	TRIM28, PTN, MMP9
GOTERM_BP_ALL	GO:1903532~positive regulation of secretion by cell	0.020955851031820263	C1QTNF3, FGA, SPP1, PTGES
GOTERM_BP_ALL	GO:0009056~catabolic process	0.02140997716295652	GPI, CREG1, SPP1, SORD, PGK2, EPX, HNMT, MMP9, S100A8, ARL8A, PSMB9
GOTERM_BP_ALL	GO:0019725~cellular homeostasis	0.021639705040157664	HPX, C1QTNF3, FTH1, CREG1, RHAG, FTL
GOTERM_BP_ALL	GO:0044419~biological process involved in interspecies interaction between organisms	0.022719471457148047	HPX, CD74, FGA, TRIM28, KRT1, WAS, EPX, S100A8, ARL8A
GOTERM_BP_ALL	GO:0006955~immune response	0.022719471457148047	HPX, CD74, FGA, TRIM28, KRT1, WAS, LCP1, ARL8A, LA-DRB-D
GOTERM_BP_ALL	GO:0006873~intracellular monoatomic ion homeostasis	0.02403865227692046	HPX, FTH1, CREG1, RHAG, FTL
GOTERM_BP_ALL	GO:0044706~multi-multicellular organism process	0.026191684241883385	TRIM28, PTN, MMP9
GOTERM_BP_ALL	GO:0071803~positive regulation of podosome assembly	0.028836471970505397	FSCN1, LCP1
GOTERM_BP_ALL	GO:0006690~icosanoid metabolic process	0.02907494097916183	CD74, CYP2S1, PTGES
GOTERM_BP_ALL	GO:0033559~unsaturated fatty acid metabolic process	0.02907494097916183	CD74, CYP2S1, PTGES
GOTERM_BP_ALL	GO:0051258~protein polymerization	0.03026233658854078	FGA, TUBA1A, WAS
GOTERM_BP_ALL	GO:0006897~endocytosis	0.03214939451796025	BIN2, CREG1, SNX5, ARL8A, SH3GL1
GOTERM_BP_ALL	GO:0051604~protein maturation	0.0333889365679227	CD74, FGA, P3H1, CPXM1, CPN1
GOTERM_BP_ALL	GO:0016052~carbohydrate catabolic process	0.03456693072121506	GPI, SORD, PGK2
GOTERM_BP_ALL	GO:0044283~small molecule biosynthetic process	0.03517109622789458	CD74, GPI, SORD, PGK2, PTGES
GOTERM_BP_ALL	GO:0034341~response to type II interferon	0.03520033637922989	HPX, CD74, WAS
GOTERM_BP_ALL	GO:0050801~monoatomic ion homeostasis	0.03621404726921152	HPX, FTH1, CREG1, RHAG, FTL
GOTERM_BP_ALL	GO:0140058~neuron projection arborization	0.037327029068282745	TUBA1A, PTN
GOTERM_BP_ALL	GO:0006979~response to oxidative stress	0.037355883250951905	NCF1, GPX8, EPX, MMP9
GOTERM_BP_ALL	GO:0046887~positive regulation of hormone secretion	0.03777887704339392	C1QTNF3, FGA, SPP1
GOTERM_BP_ALL	GO:0000041~transition metal ion transport	0.03909467048946241	HPX, FTH1, FTL
GOTERM_BP_ALL	GO:0002523~leukocyte migration involved in inflammatory response	0.040140980754072776	PTN, S100A8
GOTERM_BP_ALL	GO:0071801~regulation of podosome assembly	0.040140980754072776	FSCN1, LCP1
GOTERM_BP_ALL	GO:0002577~regulation of antigen processing and presentation	0.042946853546320586	CD74, WAS
GOTERM_BP_ALL	GO:0016051~carbohydrate biosynthetic process	0.04383508766980369	GPI, SORD, PGK2
GOTERM_BP_ALL	GO:0006950~response to stress	0.04477251337615617	CD74, ITIH4, FGA, NCF1, KRT1, WAS, GPX8, PTN, EPX, MMP9, HPX, TRIM28, ARL8A, S100A8
GOTERM_BP_ALL	GO:0031347~regulation of defense response	0.045966972661665044	HPX, CD74, C1QTNF3, KRT1, S100A8, PTGES
GOTERM_BP_ALL	GO:0042221~response to chemical	0.047816326568869943	CD74, ITIH4, NCF1, WAS, PTN, MMP9, HPX, KRT18, TUBA1A, BIN2, CYP2S1, SPP1, RBMX, S100A8
GOTERM_BP_ALL	GO:0019882~antigen processing and presentation	0.04950012412672108	CD74, ARL8A, LA-DRB-D
