# Supplementary material for: An improved porcine model of infrarenal abdominal aortic aneurysm
Source: Sci Rep. 2025 Dec 17;15:44059. doi: 10.1038/s41598-025-31690-y (PMC12714784; doi:10.1038/s41598-025-31690-y)
Supplement: Supplementary file 5 — Supplementary Information 5. [file 41598_2025_31690_MOESM5_ESM.xlsx]

## Sheet: Pig protein ctrl vs AAA
Identifier				Normalized MaxLFQ intensities (log2, imputed)
Protein.Group	Genes	Protein.Names	First.Protein.Description	porcine ctrl 1	porcine ctrl 2	porcine ctrl 3	porcine ctrl 4	porcine AAA 1	porcine AAA 2	porcine AAA 3	porcine AAA 4
F1SF93	PPCS	F1SF93_PIG	Phosphopantothenoylcysteine synthetase	18.1015	17.5297	20.6726	18.6302	20.9353	18.6771	19.8033	20.3893
A0A4X1V8R7	PRDX5	A0A4X1V8R7_PIG	Peroxiredoxin-5	20.768	20.5468	16.7692	20.8126	18.7091	20.8927	20.1419	20.2217
I3LKY7	ARHGEF10	I3LKY7_PIG	Rho guanine nucleotide exchange factor 10	17.9229	18.1591	19.6969	16.8364	19.5628	18.2589	19.1211	19.6504
P50441	GATM	GATM_PIG	Glycine amidinotransferase, mitochondrial	17.5807	21.1438	19.8876	20.6997	20.6854	21.0467	20.8439	20.9003
A0A287BFS1	ECI1	A0A287BFS1_PIG	Enoyl-CoA delta isomerase 1	18.225	17.8704	20.2515	17.8893	18.4456	19.6188	19.7331	19.9357
A0A4X1T1T4	IDI1	A0A4X1T1T4_PIG	isopentenyl-diphosphate Delta-isomerase	17.557	21.4527	20.6339	17.7166	18.4889	21.03	20.7431	20.9741
F1S5A8	DHX15	F1S5A8_PIG	RNA helicase	18.104	17.5979	19.0758	18.1425	18.5202	18.6143	18.6154	19.7294
A0A8W4FGM1	GNG11	A0A8W4FGM1_PIG	Guanine nucleotide-binding protein subunit gamma	20.7384	21.5173	17.3231	21.6192	21.1049	21.5271	20.5064	20.3228
A0A286ZKS3	ELMO2	A0A286ZKS3_PIG	Engulfment and cell motility 2	17.4362	19.107	17.6419	18.9525	16.7436	17.8284	18.3348	19.422
A0A4X1SYV7	DARS1	A0A4X1SYV7_PIG	Aspartate--tRNA ligase, cytoplasmic	18.9914	18.6905	20.4391	17.8607	20.1541	19.2614	19.7461	21.0246
A0A480W7U2	PLXNA4	A0A480W7U2_PIG	Plexin A4	17.6024	18.1728	18.2698	13.9581	16.0536	17.4162	17.3758	18.1035
I3LSY9	PBDC1	I3LSY9_PIG	Polysaccharide biosynthesis domain containing 1	22.0427	21.6899	20.8427	21.7905	22.1873	22.1935	21.1605	20.9738
I3LU89	CHMP1A	I3LU89_PIG	Charged multivesicular body protein 1A	22.7686	22.3171	18.0769	18.4132	19.1811	21.8531	21.5386	21.4841
F1SVB2	RETSAT	F1SVB2_PIG	All-trans-retinol 13,14-reductase	18.151	16.2549	17.2923	17.8426	17.8045	16.7841	18.0917	18.3982
A0A287AD42	METAP2	A0A287AD42_PIG	Methionine aminopeptidase 2	18.1618	19.2355	18.9055	17.0983	18.072	19.7522	20.021	19.0858
A5GFX6	TUBB1	A5GFX6_PIG	Tubulin beta chain	18.1024	20.6221	17.681	18.6718	21.2159	20.0275	20.7111	17.5131
A0A287AFM5	A0A287AFM5	A0A287AFM5_PIG	Ig-like domain-containing protein	17.6654	19.4063	20.7395	21.2706	21.9537	17.0597	21.5549	16.2586
F1SFR1	MYG1	F1SFR1_PIG	MYG1 exonuclease	20.77	20.611	18.0229	20.4127	20.15	21.0366	17.5119	19.7984
Q28833	VWF	VWF_PIG	von Willebrand factor (Fragment)	18.9048	21.8007	17.7648	17.8455	20.9907	21.9223	18.1503	21.8165
A0A8W4F6J2	DNM2	A0A8W4F6J2_PIG	dynamin GTPase	17.7962	18.1628	19.1909	17.2538	18.6825	18.443	19.006	19.9018
A0A075B7I6	A0A075B7I6	A0A075B7I6_PIG	Ig-like domain-containing protein	20.0674	19.9507	21.7043	23.6189	20.5941	25.739	23.9135	17.218
A0A287ASA9	PLEKHF2	A0A287ASA9_PIG	Pleckstrin homology and FYVE domain containing 2	19.441	19.7668	17.8408	19.7388	18.2135	16.7203	18.3559	19.6841
A0A8W4FJI1	LSM6	A0A8W4FJI1_PIG	LSM6 homolog, U6 small nuclear RNA and mRNA degradation associated	18.0439	18.0319	16.7967	18.2196	17.4543	18.8624	19.34	19.0392
A0A287B6Q2	CD55	A0A287B6Q2_PIG	Sushi domain-containing protein	19.6476	18.6341	17.512	17.6647	18.7685	16.9408	18.4904	16.7224
A0A8D0VTQ5	PRTN3	A0A8D0VTQ5_PIG	Proteinase 3	17.8879	20.6392	17.2318	16.6052	19.7732	20.3816	18.4532	19.2179
A0A8W4FMI6	A0A8W4FMI6	A0A8W4FMI6_PIG	Ig-like domain-containing protein	18.4687	17.2336	22.4566	24.0634	21.9982	24.3508	24.3822	18.1581
F1RRT2	MYL4	MYL4_PIG	Myosin light chain 4	22.9639	21.571	16.8123	20.5025	20.6846	21.2955	20.6225	16.7304
A0A8W4FCL5	SYPL1	A0A8W4FCL5_PIG	Synaptophysin like 1	18.4988	17.0487	23.7097	16.7993	23.2368	21.5284	23.0846	22.662
A0A5G2QRI9	DIAPH1	A0A5G2QRI9_PIG	Diaphanous related formin 1	17.527	19.117	20.0325	17.5713	20.9145	20.2154	21.018	21.0987
F1RGG8	MZB1	F1RGG8_PIG	Marginal zone B-and B1-cell-specific protein	18.8211	17.3327	17.6878	20.3151	17.2379	22.3283	20.1529	20.3179
F1RRC2	GOLGA4	F1RRC2_PIG	Golgin A4	18.5677	18.8145	16.5602	18.8377	18.0242	18.9498	19.378	18.2287
F1SJM0	PTX3	F1SJM0_PIG	Pentraxin-3	18.8724	19.6874	18.3544	18.1658	18.3161	19.5979	19.886	19.5833
F1S475	PLCG2	F1S475_PIG	1-phosphatidylinositol 4,5-bisphosphate phosphodiesterase gamma	18.9461	17.6339	18.5006	17.9108	20.3735	19.2929	20.2473	20.5588
A0A286ZYA9	P2RX4	A0A286ZYA9_PIG	P2X purinoceptor	17.9942	17.115	20.0854	17.0779	21.4339	21.3781	20.8666	21.2976
A0A287BSM0	SEC31A	A0A287BSM0_PIG	SEC31 homolog A, COPII coat complex component	18.0235	17.3041	17.1563	17.559	19.2146	17.8554	19.4904	19.1191
F1SNU4	LOC100736951	F1SNU4_PIG	15 kDa protein B-like	20.4606	20.3472	16.6382	18.237	20.7415	19.5863	19.286	18.0543
A0A287BBE6	ACACA	A0A287BBE6_PIG	acetyl-CoA carboxylase	17.0238	16.8266	20.4348	17.1072	20.9302	19.781	19.852	20.3935
A0A8D0NCR9	PPP1R8	A0A8D0NCR9_PIG	Protein phosphatase 1 regulatory subunit 8	19.9288	19.5214	17.9159	20.0084	19.1648	19.7471	19.8823	19.5232
F1RR64	ENDOG	F1RR64_PIG	Endonuclease	17.3588	21.603	17.802	20.9356	20.4785	21.7728	21.3706	18.0618
F1S398	CLTB	F1S398_PIG	Nucleolar protein 16	17.4393	18.1608	17.631	17.0568	20.2509	20.0049	19.5382	19.0891
F1RK02	LCP1	F1RK02_PIG	Lymphocyte cytosolic protein 1	16.2655	17.9221	17.6553	18.7475	22.6542	21.5414	22.8734	23.2444
F1RSB4	EPX	F1RSB4_PIG	Eosinophil peroxidase	18.0319	19.7975	16.7875	19.0988	20.5306	21.5533	18.8495	22.7099
A0A286ZZ81	MED4	A0A286ZZ81_PIG	Mediator of RNA polymerase II transcription subunit 4	17.4897	18.2855	17.137	19.3907	18.2654	19.1163	18.2266	18.6275
Q9MYY8	TXNRD1	TRXR1_PIG	Thioredoxin reductase 1, cytoplasmic	18.2805	16.5279	18.597	18.3562	18.0642	19.3772	20.0963	19.5725
M3VK37	CYP2S1	M3VK37_PIG	Cytochrome P450	17.0505	17.0503	17.4513	20.0866	21.4773	20.9708	21.3672	21.452
Q28985	IGFBP5	IBP5_PIG	Insulin-like growth factor-binding protein 5	20.7415	20.6812	20.7172	21.2138	18.6822	20.3167	20.6192	18.9618
A0A8W4FRI5	A0A8W4FRI5	A0A8W4FRI5_PIG	Ig-like domain-containing protein	16.5813	18.3702	21.5426	22.758	22.374	23.3963	23.1117	19.3019
F1S412	CRIM1	F1S412_PIG	Cysteine rich transmembrane BMP regulator 1	18.3963	18.2637	19.1994	17.2749	17.1617	18.5185	18.0455	17.3913
A0A287BJW1	SMPDL3B	A0A287BJW1_PIG	Sphingomyelin phosphodiesterase acid like 3B	17.0863	16.4808	17.5292	18.8822	18.4824	19.4895	18.7174	18.445
F1SR82	GLB1L	F1SR82_PIG	Galactosidase beta 1 like	17.488	17.9336	18.095	17.0541	20.6029	19.7089	20.6599	18.6399
A0A286ZU36	GAMT	A0A286ZU36_PIG	Guanidinoacetate N-methyltransferase	21.9947	22.0985	21.1167	18.4351	18.7956	21.4464	18.1589	17.0103
F1S8T7	NPM3	F1S8T7_PIG	Nucleophosmin/nucleoplasmin 3	17.3596	18.0489	17.1155	16.8233	18.0163	21.3678	17.9733	20.0691
P14287	SPP1	OSTP_PIG	Osteopontin	19.9417	18.9368	17.1258	17.952	22.563	20.77	23.9477	20.7441
I3LKS4	I3LKS4	I3LKS4_PIG	Caspase-14	17.3936	19.2575	17.7149	17.032	17.7142	20.0205	19.4719	19.7356
C3S7K5	S100A8	C3S7K5_PIG	Protein S100	18.9564	20.2781	17.3379	16.591	20.4816	20.6409	21.0814	19.605
A0A287BNE9	TRIM28	A0A287BNE9_PIG	Tripartite motif containing 28	17.5934	18.4112	20.6487	19.4659	20.8427	21.4952	20.9868	21.3977
F1S5F1	PTPRC	F1S5F1_PIG	protein-tyrosine-phosphatase	18.3138	17.0213	17.7745	17.9741	19.7328	18.4178	19.0512	20.4191
F1RPZ7	RHAG	F1RPZ7_PIG	Rh associated glycoprotein	17.5791	22.298	15.7805	17.8476	24.2992	21.3973	23.217	22.5126
F1RG60	SEPTIN1	F1RG60_PIG	Septin	17.4876	17.7177	18.1112	17.003	18.8649	19.1079	18.9349	20.2562
I3LJW2	FGG	I3LJW2_PIG	Fibrinogen gamma chain	18.3336	19.0875	17.4799	17.7368	18.3703	20.5901	20.5254	19.2329
A0A287AA47	GCLM	A0A287AA47_PIG	GCS light chain	18.0591	20.2178	17.4436	18.3082	20.7152	20.0278	19.8185	19.8787
A0A286ZTG3	WAS	A0A286ZTG3_PIG	WASP actin nucleation promoting factor	17.8168	17.4832	18.897	16.3351	21.1031	20.7223	20.2826	20.983
A0A287BKJ2	FGL1	A0A287BKJ2_PIG	Fibrinogen like 1	18.3758	20.4953	17.965	17.65	21.2643	20.4319	18.6587	19.1371
F1S291	ARHGAP4	F1S291_PIG	Rho GTPase activating protein 4	16.9473	17.7988	17.8851	17.2608	19.9457	19.324	19.9412	20.1652
Q2PYM7	PSMB9	Q2PYM7_PIG	Proteasome subunit beta	17.4916	19.6232	17.0559	18.0744	18.8004	21.2567	20.6934	21.4156
Q31072	LA-DRB-d	Q31072_PIG	HLA class II histocompatibility antigen, DRB1-4 beta chain isoform X2	18.1346	18.7761	17.6029	17.6342	22.133	21.739	21.8832	22.6325
I3LHD8	HHIPL1	I3LHD8_PIG	SRCR domain-containing protein	17.2715	17.446	17.2758	17.5311	18.7354	18.6196	17.6771	17.5427
A0A287ANV7	LCP1	A0A287ANV7_PIG	Lymphocyte cytosolic protein 1	17.3328	17.8254	17.034	17.5813	22.3234	22.7659	22.6237	24.3155
P19133	FTL	FRIL_PIG	Ferritin light chain (Fragment)	17.4217	16.1519	16.6553	17.491	23.8204	25.2142	23.508	25.7008
A0A8W4FP38	A0A8W4FP38	A0A8W4FP38_PIG	Large ribosomal subunit protein uL22	16.9318	18.0077	16.3852	18.6473	20.4541	20.0522	20.2596	20.5813
F1RJL1	NCF1	F1RJL1_PIG	Neutrophil cytosolic factor 1	18.2893	17.8784	17.5064	17.9028	20.1235	19.5782	19.3554	21.0255
A0A4X1T868	GGCT	A0A4X1T868_PIG	gamma-glutamylcyclotransferase	20.82	20.679	19.206	20.237	18.3238	19.7266	18.7136	19.0904
F1SGS2	F1SGS2	F1SGS2_PIG	Peptidase S1 domain-containing protein	16.8913	19.2858	18.0578	18.0512	19.754	19.1593	19.7805	19.8395
B9P3U4	RBP5	B9P3U4_PIG	Cellular retinol binding protein 5	18.7167	17.8862	17.8242	19.046	19.1275	21.9494	19.8767	21.1078
P81405	PSAP	SAP_PIG	Saposin-B-Val	17.7097	21.4302	17.3433	17.4191	21.405	23.5986	21.6165	21.8487
F1SD01	CSTF2T	F1SD01_PIG	Cleavage stimulation factor subunit 2 tau variant	16.8976	19.0306	17.548	18.1064	19.3315	19.9213	20.2098	19.9146
F1SCY2	IFIT3	F1SCY2_PIG	Interferon induced protein with tetratricopeptide repeats 3	16.5689	17.9613	17.0679	16.7122	18.0902	18.8737	18.9413	18.7959
A0A4X1V4M0	TIPRL	A0A4X1V4M0_PIG	TIP41-like protein	18.2973	18.2978	16.4243	16.7936	19.4222	18.7761	19.6516	19.3142
K9IVV3	TM9SF2	K9IVV3_PIG	Transmembrane 9 superfamily member	17.9853	17.8725	18.1513	18.7346	21.6528	18.5793	20.9358	20.8716
A0A5G2R6N4	RANGAP1	A0A5G2R6N4_PIG	Ran GTPase activating protein 1	18.5247	16.1189	17.719	16.9865	18.9652	18.5452	19.1159	19.6867
A0A287AZD5	MMP9	A0A287AZD5_PIG	Matrix metallopeptidase 9	17.4884	17.6701	17.2531	16.7868	21.0215	20.4346	20.4376	20.1999
A0A8W4FGR7	A0A8W4FGR7	A0A8W4FGR7_PIG	Uncharacterized protein	17.6478	18.2217	17.9954	16.8635	21.4943	20.5312	20.8472	21.4721
F1SNP0	COL4A3	F1SNP0_PIG	Collagen type IV alpha 3 chain	18.272	16.9236	16.5769	17.3023	25.0475	25.1001	25.4239	23.5934
A0A287BAK1	TLN1	A0A287BAK1_PIG	Talin 1	24.9678	25.9482	27.4886	25.4505	24.8624	24.6097	25.3306	25.267
A0A8W4FCU2	MYH9	A0A8W4FCU2_PIG	Myosin heavy chain 9	25.3228	25.5282	28.3561	26.7705	26.8244	26.4482	27.054	27.554
A0A8D1IV93	IQGAP1	A0A8D1IV93_PIG	IQ motif containing GTPase activating protein 1	22.9804	22.9776	25.0189	23.423	24.1313	23.4192	24.2177	24.5368
A0A5G2Q8I9	A2M	A0A5G2Q8I9_PIG	Alpha-2-macroglobulin	23.895	25.2202	26.1775	24.8726	26.85	27.2305	27.6262	27.4717
F1SJ86	CSPG4	F1SJ86_PIG	Chondroitin sulfate proteoglycan 4	23.0435	23.0256	24.4127	22.8126	21.7982	21.5295	22.351	21.4977
F1SSA6	F1SSA6	F1SSA6_PIG	Myosin motor domain-containing protein	24.2904	24.3566	28.0184	25.9231	25.6974	24.5886	26.1063	25.9188
I3LGC2	RRBP1	I3LGC2_PIG	Ribosome binding protein 1	23.4374	23.2399	23.1871	24.3564	24.7885	24.8957	24.1651	24.5477
A0A287BDY5	HMCN1	A0A287BDY5_PIG	Hemicentin-1	16.9511	18.9382	22.9503	20.9362	21.2711	17.1429	21.4248	20.4725
F1RZM4	LAMA4	F1RZM4_PIG	Laminin subunit alpha 4	23.9394	24.5946	26.0729	24.2121	24.0026	24.1533	24.3039	23.3065
F1SS26	THBS1	F1SS26_PIG	Thrombospondin 1	24.368	25.5755	24.5999	24.3946	26.227	25.9161	26.5654	25.9001
Q2QLE3	TES	TES_PIG	Testin	25.8695	25.5434	25.1321	25.4104	22.6907	22.4605	22.5731	22.5971
I3LQ84	COL6A2	I3LQ84_PIG	Collagen type VI alpha 2 chain	24.9575	25.6064	28.7718	27.4311	29.4576	27.5515	29.0128	29.0969
F1SPP8	CKAP4	F1SPP8_PIG	Cytoskeleton associated protein 4	22.754	23.0559	24.5721	24.3977	26.1527	25.0843	26.1752	26.0418
F6QA08	PDIA3	F6QA08_PIG	Protein disulfide-isomerase	26.7872	26.7548	25.919	27.0688	26.8672	27.3505	26.8191	26.6715
A0A287A3A3	AKAP12	A0A287A3A3_PIG	A-kinase anchoring protein 12	24.4643	24.6798	23.7773	24.9553	24.0544	24.6549	23.8795	23.7126
A0A8D1Z1H8	TGM2	A0A8D1Z1H8_PIG	Transglutaminase 2	25.0141	25.9715	27.9672	25.7622	25.5748	24.7079	25.9889	25.3687
A0A287A608	AHNAK	A0A287A608_PIG	AHNAK nucleoprotein	26.4637	26.3087	25.1597	26.5227	25.5379	25.6755	25.1882	24.6552
I3LQ79	MVP	I3LQ79_PIG	Major vault protein	22.0921	22.7824	23.0344	22.5055	23.7781	24.7089	24.2383	23.988
A0A4X1VS57	EEF2	A0A4X1VS57_PIG	Eukaryotic translation elongation factor 2	23.4713	23.1719	25.9047	24.0934	25.1365	24.4691	25.3285	25.9234
A0A287BIL8	HSPA5	A0A287BIL8_PIG	78 kDa glucose-regulated protein	26.3704	26.0947	24.9814	26.3795	26.023	26.7449	25.9163	25.9065
A0A287B2K8	KANK2	A0A287B2K8_PIG	KN motif and ankyrin repeat domains 2	24.444	24.0162	23.9923	23.8497	22.7245	22.7045	22.6239	22.5269
F1S4P6	EIF3A	F1S4P6_PIG	Eukaryotic translation initiation factor 3 subunit A	21.3965	21.1071	22.382	21.7636	22.7073	21.9286	22.7084	22.7076
F1RRU7	MRC2	F1RRU7_PIG	Mannose receptor C type 2	20.1211	22.0051	23.0528	22.2734	23.7499	22.6812	24.3022	23.2212
A0A8W4FNF1	A0A8W4FNF1	A0A8W4FNF1_PIG	Tankyrase 1-binding protein C-terminal domain-containing protein	23.4789	23.2527	22.4659	23.567	22.9569	22.8218	22.6046	22.4427
A0A286ZVG7	COL6A3	A0A286ZVG7_PIG	Collagen type VI alpha 3 chain	24.5872	25.6944	28.3049	26.9757	28.7729	27.3208	28.6558	28.7657
I3LD72	EHD2	I3LD72_PIG	EH domain containing 2	25.2779	25.4641	27.1576	25.6339	24.7796	24.155	25.203	24.1367
A0A8W4FPY6	A0A8W4FPY6	A0A8W4FPY6_PIG	AHNAK nucleoprotein	26.8788	26.7203	25.6649	26.879	25.929	26.1833	25.5843	25.125
K7GRN9	NIBAN1	K7GRN9_PIG	Niban apoptosis regulator 1	21.3754	21.94	24.9943	22.7002	22.6237	21.2708	22.8206	22.2478
F1SEC6	CPXM2	F1SEC6_PIG	Carboxypeptidase X, M14 family member 2	21.2136	22.5655	25.6104	23.5176	22.1121	20.6959	23.8572	20.3666
A0A286ZRU9	SERPINH1	A0A286ZRU9_PIG	Serpin H1	26.2786	27.2686	27.744	27.2672	28.2411	28.5531	28.5898	28.7627
A0A286ZWL1	LMOD1	A0A286ZWL1_PIG	Leiomodin-1	24.056	23.7279	25.9527	23.9152	21.6044	20.6442	22.0177	21.7353
A0A8D0NPF0	ACLY	A0A8D0NPF0_PIG	ATP-citrate synthase	21.5251	21.0484	23.077	22.6382	22.8424	22.5334	22.7197	23.091
I3LCA2	CCT8	I3LCA2_PIG	T-complex protein 1 subunit theta	21.0407	21.499	23.9939	22.1795	23.2009	23.3198	23.5548	23.9463
F1SQR8	LTA4H	F1SQR8_PIG	Leukotriene A(4) hydrolase	20.3885	21.0088	24.7185	22.3474	22.869	21.9488	23.1767	23.2019
F1S6B4	PRELP	F1S6B4_PIG	Prolargin	28.202	28.4015	29.3291	28.2854	29.4273	27.6329	30.1894	28.2217
A0A5K1U589	UBA1	A0A5K1U589_PIG	E1 ubiquitin-activating enzyme	23.5812	22.453	24.358	22.9051	24.185	23.4711	24.3016	24.2938
I3LCW1	FASN	I3LCW1_PIG	Fatty acid synthase	18.2245	21.3144	22.0868	23.2617	23.2503	23.8937	23.1251	22.9279
A0A4X1SK65	RPS3A	A0A4X1SK65_PIG	Small ribosomal subunit protein eS1	23.1385	23.7273	25.08	24.0706	25.3596	25.1858	24.872	25.611
A0A0H5ANC0	OGN	A0A0H5ANC0_PIG	Osteoglycin	28.6322	28.967	27.5335	29.0235	28.7964	28.2831	28.7415	27.3888
F1RR92	SLIT3	F1RR92_PIG	Slit guidance ligand 3	20.5063	16.83	22.1305	20.2032	20.6943	16.8296	21.1447	17.2809
F1S8M9	LRPAP1	F1S8M9_PIG	Alpha-2-macroglobulin receptor-associated protein	22.6648	22.7932	21.5395	23.3955	23.3584	23.4527	22.9921	22.6539
K7GRK7	TNXB	K7GRK7_PIG	Tenascin XB	25.1887	24.5678	20.8445	24.342	23.1148	23.0782	22.8882	22.708
F1S021	COL5A1	F1S021_PIG	Collagen type V alpha 1 chain	26.5856	26.9356	25.6059	27.4718	27.1229	26.4642	26.9781	26.0104
F1SMC0	CAP1	F1SMC0_PIG	Adenylyl cyclase-associated protein	24.5812	25.1139	25.9148	24.3871	24.3661	24.6201	24.7281	25.0509
F1SQ09	LUM	F1SQ09_PIG	Lumican	30.7761	30.9482	28.5981	31.0119	30.7806	30.5945	30.6423	29.6887
F1SB42	EZR	F1SB42_PIG	Ezrin	23.8215	24.1918	24.3082	23.466	24.0587	23.911	24.13	24.4781
I3L9V2	VAT1	I3L9V2_PIG	Synaptic vesicle membrane protein VAT-1 homolog	20.9394	21.5941	24.9663	23.3612	24.8043	23.837	25.289	25.1511
F1RMA6	SORBS3	F1RMA6_PIG	Sorbin and SH3 domain containing 3	24.3333	24.2118	23.8277	24.0937	22.5465	22.8416	22.7987	22.3492
F1S415	BAG3	F1S415_PIG	BAG cochaperone 3	23.8747	23.5048	22.7416	23.5268	21.8712	21.9654	21.6508	21.1294
A0A287ARZ1	TXNDC5	A0A287ARZ1_PIG	Thioredoxin domain containing 5	25.4067	25.3584	24.5715	26.0549	25.8591	26.5059	25.9831	25.7637
H6UWK6	OLFML3	H6UWK6_PIG	Olfactomedin like 3	22.4298	23.7186	24.226	23.8379	25.6279	24.7592	26.4603	25.1712
C0LZL0	FSCN1	C0LZL0_PIG	Fascin	22.3479	23.7418	23.3158	23.6554	25.6819	26.0005	26.153	26.3909
D0G0B3	ACAA2	D0G0B3_PIG	3-ketoacyl-CoA thiolase, mitochondrial	21.5331	22.1021	23.6717	22.198	22.0409	21.9672	22.1297	21.6998
Q9TSX9	PRDX6	PRDX6_PIG	Peroxiredoxin-6	23.8235	24.4689	25.2445	24.5694	24.6213	24.5801	24.925	24.7098
A0A5G2QK35	HTRA1	A0A5G2QK35_PIG	HtrA serine peptidase 1	22.0226	21.927	23.0247	21.878	22.8871	21.7898	24.2701	22.4603
A0A287ANN1	ADAMTSL4	A0A287ANN1_PIG	ADAMTS like 4	22.869	22.641	22.2385	23.5777	22.1369	21.1238	22.0408	20.6771
F1RFI1	TUFM	F1RFI1_PIG	Elongation factor Tu	22.8967	23.6729	23.483	23.0921	23.5841	24.121	23.7637	23.6284
F1RT62	ITGA3	F1RT62_PIG	Integrin subunit alpha 3	21.0477	20.6489	23.1818	21.536	17.8946	17.7891	20.5487	16.5336
A0A5G2QSW4	TRIM25	A0A5G2QSW4_PIG	Tripartite motif containing 25	21.3691	21.3759	22.549	22.0233	22.5692	21.6906	22.4872	22.4465
A0A286ZYJ8	UPF1	A0A286ZYJ8_PIG	UPF1 RNA helicase and ATPase	18.7688	20.2471	21.2176	20.5727	21.0422	20.7145	21.4935	21.4471
F6Q194	FGL2	F6Q194_PIG	Fibrinogen like 2	23.3123	23.2623	23.0811	23.4986	22.8481	22.5452	23.0559	21.8358
A0A287B771	RPS4X	A0A287B771_PIG	40S ribosomal protein S4	20.8053	21.5688	23.9242	22.2981	24.4214	23.3604	24.0369	24.5195
A0A287AM29	FILIP1L	A0A287AM29_PIG	Filamin A interacting protein 1 like	22.4956	21.9902	21.5555	22.3876	17.7192	20.7814	20.9753	20.3295
A0A481BLI9	SERPIND1	A0A481BLI9_PIG	Heparin cofactor 2	21.2091	22.8398	23.7207	22.5198	25.0119	24.257	25.3097	25.0162
P79274	ACADL	ACADL_PIG	Long-chain specific acyl-CoA dehydrogenase, mitochondrial	24.571	24.6101	23.9507	24.7603	23.5029	23.8757	23.2768	23.1406
F1RWJ5	KPNB1	F1RWJ5_PIG	Importin subunit beta-1	22.1213	20.1393	23.2893	21.1606	23.1579	22.1346	23.4606	23.663
A0A287A732	CCDC80	A0A287A732_PIG	Coiled-coil domain containing 80	19.8683	21.1899	22.7307	21.3916	23.2756	22.3062	23.8765	23.4189
I3LEE6	PCOLCE	I3LEE6_PIG	Procollagen C-endopeptidase enhancer	22.9409	23.5826	24.7557	24.3668	25.524	24.3992	25.7209	25.0404
A0A287A042	MGAM	A0A287A042_PIG	Maltase-glucoamylase	23.0201	22.4681	22.2271	23.3785	23.2646	23.7774	23.6459	23.4834
F1SUE4	ASPN	F1SUE4_PIG	Asporin	24.0001	24.762	26.3883	25.5964	27.6409	26.7481	27.6169	27.7903
A0A287A4Q2	A0A287A4Q2	A0A287A4Q2_PIG	Uncharacterized protein	24.3793	24.1677	23.2566	24.2376	23.3763	23.6585	23.1015	22.74
A0A287A5S7	DDAH2	A0A287A5S7_PIG	dimethylargininase	26.7815	26.5455	26.1599	27.0796	25.7303	25.8555	25.8432	25.0356
A0A287AVR0	EIF3C	A0A287AVR0_PIG	Eukaryotic translation initiation factor 3 subunit C	19.7307	16.7895	22.6155	20.9492	22.2945	21.5266	22.2775	22.8816
A0A5G2QM06	FBN2	A0A5G2QM06_PIG	Fibrillin 2	22.6616	23.1926	21.9519	22.2051	21.8547	21.6298	23.009	18.996
A0A4X1U4D4	EIF2S1	A0A4X1U4D4_PIG	Eukaryotic translation initiation factor 2 subunit 1	22.2747	22.8728	23.133	22.3474	22.9263	23.3472	23.2921	23.3325
P00503	GOT1	AATC_PIG	Aspartate aminotransferase, cytoplasmic	22.7601	22.4522	24.2258	23.1048	22.569	22.3753	22.971	22.972
A0A8W4FGK0	SUSD2	A0A8W4FGK0_PIG	Sushi domain containing 2	22.3915	22.7835	23.2119	22.4267	21.2566	20.0734	20.8763	17.0968
I3LCI1	TRIP6	I3LCI1_PIG	Thyroid hormone receptor interactor 6	23.2986	23.2618	22.9776	23.2927	21.2947	20.7972	20.9416	20.2529
A0A287AQU0	IKBIP	A0A287AQU0_PIG	IKBKB interacting protein	22.7824	22.573	21.8995	23.3614	23.1575	23.4597	23.2749	23.342
F2Z5J1	PSMC1	F2Z5J1_PIG	26S protease regulatory subunit 4	23.1755	23.3966	23.1568	23.3237	23.6859	23.6522	23.3036	23.4961
F1RZ82	GAA	F1RZ82_PIG	Alpha glucosidase	22.2917	22.0139	22.4036	22.7501	22.7198	23.4191	22.9666	23.1212
A0A287AEK2	PRKAR2A	A0A287AEK2_PIG	Protein kinase cAMP-dependent type II regulatory subunit alpha	22.9784	23.068	22.3608	22.8455	22.3514	23.2684	21.889	22.2925
A0A287A7Q7	EIF5	A0A287A7Q7_PIG	Eukaryotic translation initiation factor 5	22.5706	22.5794	21.6931	22.3439	22.2386	22.7587	21.5846	22.3876
I3LDA5	EHD4	I3LDA5_PIG	EH domain containing 4	21.0829	21.6299	23.5993	21.8075	22.8278	21.9705	22.9577	22.7808
F1RVS9	PI16	F1RVS9_PIG	Peptidase inhibitor 16	23.9864	23.6745	21.9875	25.2992	22.2922	23.5581	23.6717	23.5777
F1SUQ5	UBR4	F1SUQ5_PIG	Ubiquitin protein ligase E3 component n-recognin 4	17.7637	17.1031	21.2169	20.6879	20.9105	19.6021	20.4589	20.8383
K9IVR7	WDR1	K9IVR7_PIG	WD repeat domain 1	23.4055	24.2296	25.6922	23.8228	23.3899	23.4454	24.2742	24.3336
F1SUT6	ARHGEF17	F1SUT6_PIG	Rho guanine nucleotide exchange factor 17	22.3313	22.6702	23.7124	23.0339	22.7774	22.1771	22.538	22.3381
F1SAY0	PTGFRN	F1SAY0_PIG	Prostaglandin F2 receptor inhibitor	20.1201	20.1453	22.7626	21.768	23.0262	21.3918	23.7154	22.2392
I3LLT2	CAD	I3LLT2_PIG	CAD protein	17.8729	17.7736	20.7558	19.6809	21.0871	19.9159	21.0496	21.5213
P62802	P62802	H4_PIG	Histone H4	26.5158	27.4412	27.6645	27.1732	29.2479	27.8799	26.0517	27.9517
F1SIC9	LOXL1	F1SIC9_PIG	Lysyl oxidase homolog	24.4996	23.9153	24.4781	24.6458	23.2621	21.6875	23.1505	21.9468
A0A287ALC1	IGHM	A0A287ALC1_PIG	Immunoglobulin heavy constant mu	24.8446	26.832	26.7951	25.7413	27.19	28.179	28.0966	27.5147
A0A481D0V4	CCN3	A0A481D0V4_PIG	Cellular communication network factor 3	23.5602	22.9515	24.5423	24.4062	22.4546	20.8913	22.4742	20.819
A0A4X1UYQ0	CRKL	A0A4X1UYQ0_PIG	CRK like proto-onco, adaptor protein	22.9532	23.0058	22.3311	23.33	22.8147	22.7925	22.5229	22.0692
A0A5G2RGK0	PURA	A0A5G2RGK0_PIG	Purine rich element binding protein A	22.3982	23.1045	23.3741	22.5054	22.8963	22.425	23.1131	22.1417
F1S5H7	NHLRC2	F1S5H7_PIG	NHL repeat containing 2	20.2387	20.5664	22.0626	20.6519	21.0342	20.8908	21.4229	21.2978
A0A287AT83	EIF4B	A0A287AT83_PIG	Eukaryotic translation initiation factor 4B	24.159	24.2162	22.7419	24.1973	23.7705	24.1159	23.1916	23.3583
I3LDU9	SNTB2	I3LDU9_PIG	Syntrophin beta 2	21.2376	20.8932	23.9779	22.0378	22.4361	21.3951	22.7802	22.1266
F1S2Q4	NEK9	F1S2Q4_PIG	NIMA related kinase 9	21.5156	21.1925	21.7241	20.1915	21.0449	20.1981	21.5107	21.5704
A0A5K1VFF8	SGCD	A0A5K1VFF8_PIG	Sarcoglycan delta	21.8051	21.5248	23.5703	22.1835	22.2703	21.2959	22.3149	21.719
A0A287A947	C14H1orf198	A0A287A947_PIG	Chromosome 14 C1orf198 homolog	23.8498	23.5502	22.6262	23.5427	22.3304	21.9447	22.1059	21.341
F1SGP8	RCN1	F1SGP8_PIG	Reticulocalbin-1	24.38	24.5508	23.8741	25.3155	25.0468	24.4583	24.7894	24.1079
F1SC47	ALDH18A1	F1SC47_PIG	Delta-1-pyrroline-5-carboxylate synthase	20.2924	20.4146	21.4485	20.0733	22.0381	21.0873	22.2064	22.2341
I3LNY6	NES	I3LNY6_PIG	Nestin	21.2253	21.5261	22.5464	22.4784	21.7847	23.6016	21.9904	22.2003
F1RHW4	RRAS	F1RHW4_PIG	RAS related	22.6268	23.3192	25.5443	23.5674	22.6073	22.0298	23.2743	22.7858
F1RT57	PPP1R9B	F1RT57_PIG	Protein phosphatase 1 regulatory subunit 9B	22.388	22.3938	21.5225	22.8747	22.4089	22.9068	22.0685	22.4271
A0A286ZZ97	CAVIN1	A0A286ZZ97_PIG	Caveolae associated protein 1	27.5918	27.442	26.4167	26.9939	24.9885	25.3714	24.446	23.8076
A0A8W4FCM1	PLXNB2	A0A8W4FCM1_PIG	Plexin B2	20.5844	21.343	20.7268	21.0213	21.3915	21.5218	21.563	21.0537
F1S788	C8A	F1S788_PIG	Complement C8 alpha chain	21.9196	22.8449	22.5678	22.161	23.4543	23.6073	23.8263	23.4427
A0A480ZCU6	SPR	A0A480ZCU6_PIG	Sepiapterin reductase	21.5202	22.0011	24.7544	22.6065	23.4527	22.3146	23.8996	23.0121
A0A287AJQ2	PGAM1	A0A287AJQ2_PIG	Phosphoglycerate mutase	25.0845	25.2052	26.1762	25.2118	25.2697	25.3512	25.2489	25.6335
A0A4X1VAU7	STRAP	A0A4X1VAU7_PIG	Serine-threonine kinase receptor-associated protein	22.4547	22.3418	21.7913	21.9769	21.4571	22.4969	21.8866	21.8785
I3LEI8	ADI1	I3LEI8_PIG	Acireductone dioxygenase	24.1365	23.8453	23.2347	24.403	22.6814	23.6346	23.026	23.0177
F1RZD0	FKBP7	F1RZD0_PIG	peptidylprolyl isomerase	22.4258	22.1897	21.065	23.0082	22.1458	22.4286	22.5342	21.8932
F1RN71	BLMH	F1RN71_PIG	Bleomycin hydrolase	19.235	20.4962	22.2356	20.9282	21.9318	21.4535	22.5384	22.3149
F1SRC8	CLEC3B	F1SRC8_PIG	C-type lectin domain family 3 member B	26.1521	26.4051	26.1487	27.1179	26.8242	26.3362	26.8246	25.9898
A0A287BPW4	VARS1	A0A287BPW4_PIG	Valine--tRNA ligase	17.4878	16.998	22.2697	20.6795	22.3131	21.1778	22.432	22.7142
F1SGF1	PSMD6	F1SGF1_PIG	Proteasome 26S subunit, non-ATPase 6	17.5853	18.8339	22.3874	20.0511	21.8447	21.0854	22.2688	22.5254
F1RHH8	PRPF8	F1RHH8_PIG	Pre-mRNA processing factor 8	17.461	18.4696	21.3455	17.9418	21.3704	20.2809	21.1906	21.7522
A0A4X1U4W6	EIF3D	A0A4X1U4W6_PIG	Eukaryotic translation initiation factor 3 subunit D	20.1259	20.5281	21.6621	21.2428	21.6243	21.5148	21.4162	21.9377
B3F0B7	CRABP1	B3F0B7_PIG	Cellular retinoic acid-binding protein 1	23.9603	23.5091	25.3666	24.8738	23.2491	22.4564	22.292	24.1
F2Z4Y8	RPS11	F2Z4Y8_PIG	Small ribosomal subunit protein uS17	21.8009	21.8841	23.6996	23.0195	24.1978	23.3996	23.4751	24.1336
Q6QAT0	RPL32	RL32_PIG	Large ribosomal subunit protein eL32	22.6147	22.3953	22.8014	22.6011	23.2412	23.7418	22.2856	23.3117
A0A287AV35	SF3B1	A0A287AV35_PIG	Splicing factor 3b subunit 1	16.8577	17.8675	20.7332	18.458	20.7535	19.9713	20.6833	21.0037
F1SMS8	LMAN1	F1SMS8_PIG	Lectin, mannose binding 1	21.8679	22.3535	24.6266	23.9292	25.5887	24.3192	25.7599	25.5502
F1RJJ3	SBDS	F1RJJ3_PIG	Ribosome maturation protein SBDS	22.1072	22.3794	22.8873	21.9209	21.6866	21.7014	21.9671	21.5428
A0A8D1M4K5	KLKB1	A0A8D1M4K5_PIG	Kallikrein B1	19.6133	21.2259	22.3912	21.3548	23.1831	22.7234	23.6755	23.1979
I3LDH3	PARP1	I3LDH3_PIG	Poly [ADP-ribose] polymerase	17.6191	18.038	21.4095	20.0737	21.6425	21.3292	21.8871	21.7601
A0A4X1SRU3	PSMC4	A0A4X1SRU3_PIG	Proteasome 26S subunit, ATPase 4	23.1038	23.3533	22.559	22.9124	23.2505	23.5462	23.0661	22.9761
F1SE73	DNAJA1	F1SE73_PIG	DnaJ heat shock protein family (Hsp40) member A1	20.512	21.1417	20.594	20.48	21.0205	21.8233	20.9275	21.4562
A0A287ARB3	PAWR	A0A287ARB3_PIG	Pro-apoptotic WT1 regulator	23.7909	23.506	23.6261	23.6186	21.7608	21.2565	21.1641	20.885
A0A287B401	RBM14	A0A287B401_PIG	RNA binding motif protein 14	23.7296	23.8382	23.4406	23.8947	24.0305	24.146	23.8554	23.7836
A0A287BCM3	IKBIP	A0A287BCM3_PIG	IKBKB interacting protein	21.0063	21.2058	20.838	21.4154	22.9315	22.5009	22.8536	22.5923
F1S6B5	FMOD	F1S6B5_PIG	Fibromodulin	29.5071	28.8287	29.2662	29.9491	29.2658	28.4301	29.5147	28.4168
A0A8D1RD34	LANCL1	A0A8D1RD34_PIG	LanC like 1	21.1761	20.9815	24.3101	22.278	22.7885	21.5131	22.5269	22.4901
F2Z4Y1	YWHAH	F2Z4Y1_PIG	Tyrosine 3-monooxygenase/tryptophan 5-monooxygenase activation protein eta	22.4098	22.5288	22.6341	22.0148	22.3249	22.8086	22.4555	22.8444
K7GQ27	WIF1	K7GQ27_PIG	Wnt inhibitory factor 1	17.7447	17.5616	21.7443	19.1064	16.8699	16.5007	19.6259	17.7551
A0A287AZF9	CYC1	A0A287AZF9_PIG	Cytochrome c1	22.5093	22.976	23.4243	23.2424	23.0085	23.0701	23.2801	23.3098
A0A287B5T1	ARPIN	A0A287B5T1_PIG	Arpin	23.7334	23.4292	22.4745	23.5527	22.7886	22.6316	22.2451	21.9069
A0A287A4H2	PURB	A0A287A4H2_PIG	Purine rich element binding protein B	22.9737	23.323	23.0606	22.2594	22.0361	22.4583	21.6791	21.9222
I3LUD1	SOD3	I3LUD1_PIG	Superoxide dismutase [Cu-Zn]	27.3895	27.2048	27.2201	28.3764	26.6712	26.3437	26.837	24.8973
I3LB93	NOTCH3	I3LB93_PIG	Notch receptor 3	20.9753	21.0439	21.2916	21.0634	18.7498	20.511	20.8446	19.4323
F1SFI6	FETUB	F1SFI6_PIG	Fetuin B	20.6408	21.2942	22.382	21.3432	23.2016	21.7957	23.649	23.4851
P46405	RPS12	RS12_PIG	Small ribosomal subunit protein eS12	24.5588	24.5764	23.891	24.9726	24.8026	24.9567	24.4916	24.3802
Q5GN48	DMD	DMD_PIG	Dystrophin	19.0702	20.0226	22.5515	20.1065	18.7524	18.1798	19.7494	17.5426
O97788	FABP4	FABP4_PIG	Fatty acid-binding protein, adipocyte	25.7414	27.0016	25.4211	26.8986	26.5804	28.8777	26.399	25.9804
A0A4X1W9B8	CNPY2	A0A4X1W9B8_PIG	Canopy FGF signaling regulator 2	23.4546	23.4332	22.8252	24.3873	24.1563	24.3107	23.8021	23.4446
F1RGI2	PAFAH1B3	F1RGI2_PIG	Platelet activating factor acetylhydrolase 1b catalytic subunit 3	21.2134	22.5457	23.4122	22.3676	22.959	23.3617	23.766	23.7384
F1S1V1	SSB	F1S1V1_PIG	Lupus La protein	21.0273	21.5077	21.9807	21.3652	22.4561	22.4589	21.9232	22.5683
F1RVZ0	TRIM47	F1RVZ0_PIG	Tripartite motif containing 47	19.5494	20.1733	21.7013	20.2892	21.0436	20.2576	21.2466	20.591
Q6J1I8	RNF114	RN114_PIG	E3 ubiquitin-protein ligase RNF114	23.0421	22.7641	21.3105	22.7194	21.5188	22.4394	21.9271	21.9295
A0A4X1SPG3	NEK7	A0A4X1SPG3_PIG	NIMA related kinase 7	20.6869	21.2696	23.6032	21.7348	21.9148	21.0102	22.3807	22.4192
A0A4X1SUA0	SRSF3	A0A4X1SUA0_PIG	Serine and arginine rich splicing factor 3	24.7793	24.5177	23.9331	25.1111	24.3738	24.967	23.824	24.1839
K7GQ35	IGBP1	K7GQ35_PIG	Immunoglobulin binding protein 1	22.6154	22.6441	21.7765	22.3392	22.1819	22.7119	22.0772	21.9443
A0A286ZV95	TMED10	A0A286ZV95_PIG	Transmembrane emp24 domain-containing protein 10	21.9996	21.8804	23.9637	22.9119	23.5636	23.4265	24.2408	23.9609
F1SG41	ALDH1L2	F1SG41_PIG	10-formyltetrahydrofolate dehydrogenase	17.8496	20.0331	22.0167	21.2691	22.3847	21.1969	22.4555	22.2997
F2Z5K2	PSMA5	F2Z5K2_PIG	Proteasome subunit alpha type	22.7711	22.7814	21.911	22.2483	22.7013	23.0258	22.2505	22.1383
A0A287A2R9	YWHAE	A0A287A2R9_PIG	Tyrosine 3-monooxygenase/tryptophan 5-monooxygenase activation protein epsilon	23.4726	24.9899	25.23	23.6036	24.3609	25.637	24.9959	24.9996
K7GND3	DHX9	K7GND3_PIG	RNA helicase	20.4895	21.4982	22.4976	21.9833	22.9347	21.9057	23.0305	23.125
A0A287BEJ3	NIBAN2	A0A287BEJ3_PIG	Niban apoptosis regulator 2	20.8173	17.3852	22.0929	21.0183	22.6082	22.1352	22.9992	23.1645
A0A8W4FQL0	H1-10	A0A8W4FQL0_PIG	H1.10 linker histone	21.9532	22.6522	23.644	22.0255	23.805	23.3549	22.695	23.694
P62272	RPS18	RS18_PIG	Small ribosomal subunit protein uS13	21.6588	21.9104	23.3805	22.6482	24.4235	23.0622	23.2115	24.0467
A0A4X1SZP7	NDUFV1	A0A4X1SZP7_PIG	NADH dehydrogenase [ubiquinone] flavoprotein 1, mitochondrial	18.6742	19.6469	21.5413	20.3246	21.5108	21.1149	21.8401	21.8544
A0A286ZNN4	NDUFS3	A0A286ZNN4_PIG	NADH dehydrogenase [ubiquinone] iron-sulfur protein 3, mitochondrial	20.7795	21.8987	22.7714	21.6919	22.8432	22.7353	23.0216	23.191
F1SGG0	TNS2	F1SGG0_PIG	Tensin 2	22.0167	22.0772	22.9427	22.1244	21.2854	20.2032	21.7798	20.2925
P62831	RPL23	RL23_PIG	Large ribosomal subunit protein uL14	23.176	23.0763	24.0474	23.4637	24.6321	24.11	23.8339	24.6285
A0A8W4FAT6	PCBP1	A0A8W4FAT6_PIG	Poly(rC) binding protein 1	23.8953	23.8709	24.288	23.9469	24.1895	24.3799	24.4442	24.4916
I3LGI9	GLB1	I3LGI9_PIG	Beta-galactosidase	17.145	18.7323	21.2447	18.8396	21.7163	21.3318	22.09	22.2313
A0A8D1UUV8	DNAJB4	A0A8D1UUV8_PIG	DnaJ heat shock protein family (Hsp40) member B4	22.071	22.7055	23.7094	22.4716	21.0226	20.7227	21.2553	20.8402
I3L804	YARS1	I3L804_PIG	Tyrosine--tRNA ligase	18.7695	19.5353	21.0283	18.9507	21.782	21.1436	21.8046	21.8863
A0A287BHE7	RPS14	A0A287BHE7_PIG	40S ribosomal protein S14	22.446	22.5192	22.871	23.1218	23.9669	23.6504	23.147	23.4701
A0A480RJC3	C1R	A0A480RJC3_PIG	Complement C1r	21.3278	22.8471	22.0008	21.4198	22.8503	23.8691	23.6776	23.068
A0A8D0PDF1	GLO1	A0A8D0PDF1_PIG	Lactoylglutathione lyase	24.6195	24.7064	24.6495	24.482	23.9459	24.4616	24.5419	24.3566
A0A8W4FMQ4	KCTD12	A0A8W4FMQ4_PIG	Potassium channel tetramerization domain containing 12	19.9149	21.3706	21.4209	21.6813	23.5057	24.0575	23.9412	23.9571
F1SV59	ADPRS	F1SV59_PIG	ADP-ribosylserine hydrolase	22.289	22.9731	22.3486	21.9095	22.3266	22.2644	22.2169	21.9407
F1RU33	BANF1	F1RU33_PIG	BAF nuclear assembly factor 1	26.5435	26.8939	25.4108	26.5439	26.0185	26.1428	25.5004	25.4399
A0A4X1T4S6	EIF2S2	A0A4X1T4S6_PIG	Eukaryotic translation initiation factor 2 subunit beta	21.1853	21.3494	22.4013	21.0168	21.2518	21.8601	21.6386	22.5492
F1S6Q3	CILP2	F1S6Q3_PIG	Cartilage intermediate layer protein 2	19.7033	19.7944	20.6187	22.485	21.1192	20.3195	20.7914	19.7854
F2Z4Z1	YWHAG	F2Z4Z1_PIG	14-3-3 domain-containing protein	24.8604	25.4026	25.0353	24.485	24.0038	25.3799	24.462	24.6273
A0A287BQW3	H1-0	A0A287BQW3_PIG	H1.0 linker histone	21.5543	22.6666	23.6967	22.0636	23.7485	22.5097	21.8925	23.017
Q2PKF4	GNAQ	GNAQ_PIG	Guanine nucleotide-binding protein G(q) subunit alpha	17.7324	25.5486	25.4044	24.2023	24.8091	23.9728	24.7186	24.2245
A0A480J3V8	KRT19	A0A480J3V8_PIG	Keratin 19	23.3131	25.7671	18.5967	17.0621	21.9464	24.5157	20.6963	20.5602
F1SAJ9	MAPRE2	F1SAJ9_PIG	Microtubule associated protein RP/EB family member 2	20.8862	21.7385	21.7575	21.5192	21.8456	21.1646	22.001	21.1328
Q5S3G4	COX5B	COX5B_PIG	Cytochrome c oxidase subunit 5B, mitochondrial	24.5932	24.6006	23.1461	24.6116	24.2006	24.8273	23.8318	23.8993
A0A480K0L3	GPC6	A0A480K0L3_PIG	Glypican-6	17.2809	17.4511	22.4944	20.9981	21.9259	20.8262	20.2634	20.6821
F1SD78	MRI1	F1SD78_PIG	Methylthioribose-1-phosphate isomerase	17.1659	17.3911	22.5839	21.1022	20.9482	20.6867	21.1195	21.1936
A0A8D1GJK2	PCNP	A0A8D1GJK2_PIG	PEST proteolytic signal-containing nuclear protein	21.9453	21.8309	20.2934	21.7979	21.4204	22.263	21.1861	21.2677
A0A4X1VDY5	HSPD1	A0A4X1VDY5_PIG	60 kDa heat shock protein, mitochondrial	24.273	24.1256	22.8902	24.2014	24.0065	24.5194	23.6609	23.5462
A0A8W4F6I6	SGCB	A0A8W4F6I6_PIG	Beta-sarcoglycan	19.1395	19.053	22.3389	20.6833	17.8532	18.9906	20.4862	20.0757
F1SUE2	OMD	F1SUE2_PIG	Osteomodulin	22.5421	23.1555	22.815	25.0023	23.9863	23.6997	24.0397	22.694
A0A287BBK0	DDAH1	A0A287BBK0_PIG	dimethylargininase	24.4825	24.6314	22.5005	24.2304	24.776	24.5572	23.9761	23.8913
A0A286ZL51	RPL23A	A0A286ZL51_PIG	Ribosomal protein L23a	23.6334	23.5683	24.1572	23.4854	24.5534	24.8001	23.4119	24.4132
F1RG16	HNRNPF	F1RG16_PIG	Heterogeneous nuclear ribonucleoprotein F	23.9047	23.7442	22.6607	24.1709	23.9664	24.1623	23.5444	23.5175
K7GS49	ILF2	K7GS49_PIG	Interleukin enhancer-binding factor 2	19.8281	19.5524	22.3963	21.1853	22.0102	21.728	22.8061	22.9461
F2Z5F5	RPS8	F2Z5F5_PIG	40S ribosomal protein S8	22.7854	23.1738	23.7757	22.857	24.4154	24.4942	22.9264	24.3392
I3LGP4	POLR2B	I3LGP4_PIG	DNA-directed RNA polymerase subunit beta	16.7683	18.4387	19.6082	17.3952	19.9497	19.1422	19.9738	19.9531
K7GR72	SLC4A1	K7GR72_PIG	Anion exchange protein	21.9568	24.1063	21.9224	20.5796	25.4658	23.0481	24.252	24.0268
A0A481APG3	U2AF2	A0A481APG3_PIG	Splicing factor U2AF subunit	22.7714	22.8385	22.1368	22.6976	22.5432	23.4454	22.4167	23.0389
A0A286ZQ44	DCXR	A0A286ZQ44_PIG	Dicarbonyl and L-xylulose reductase	20.5678	20.6278	22.487	21.5862	22.2223	21.9478	22.2912	21.8877
A0A4X1V5G1	TBL1XR1	A0A4X1V5G1_PIG	TBL1X/Y related 1	20.8306	21.0997	20.7294	20.6097	20.8377	21.005	21.0666	20.5527
F1RMA3	CCAR2	F1RMA3_PIG	Cell cycle and apoptosis regulator 2	17.5603	18.5645	21.619	21.0373	22.477	22.1339	22.5177	22.7242
F1SGG3	KRT1	F1SGG3_PIG	Keratin, type II cytoskeletal 1	23.0814	26.1465	23.06	27.1706	26.9343	26.6496	26.1154	25.5887
A0A480KGE1	CPXM1	A0A480KGE1_PIG	Carboxypeptidase X, M14 family member 1	17.9091	21.6114	22.0071	22.1221	23.9787	23.1027	23.8508	22.3715
F1RPQ3	PSMD14	F1RPQ3_PIG	Proteasome 26S subunit, non-ATPase 14	20.6511	21.5805	21.767	20.5432	21.7865	22.3333	22.0619	22.2083
F1RLZ7	DPYSL3	F1RLZ7_PIG	Dihydropyrimidinase like 3	23.4162	23.106	22.117	23.8846	23.9777	24.419	24.0723	24.4201
A0A8D1TT21	A0A8D1TT21	A0A8D1TT21_PIG	Acidic leucine-rich nuclear phosphoprotein 32 family member	22.8744	23.0589	23.1517	22.6251	23.4099	24.3849	22.8365	23.7152
A0A287ALA0	BASP1	A0A287ALA0_PIG	Brain acid soluble protein 1	21.0435	21.4741	18.9144	22.0245	22.3936	24.0608	21.9123	23.0006
A0A5G2QXT5	A0A5G2QXT5	A0A5G2QXT5_PIG	Ig-like domain-containing protein	23.8903	25.9447	25.2622	25.2904	26.0403	26.5701	26.781	26.7611
F1SMT0	EFHD1	F1SMT0_PIG	EF-hand domain family member D1	24.402	24.5666	24.1242	23.6982	21.3814	21.3691	20.6446	20.5306
Q5G6V9	CFL2	COF2_PIG	Cofilin-2	26.8054	26.5314	25.2845	26.3537	23.9547	24.1022	23.6396	23.662
A0A480SJI2	SRM	A0A480SJI2_PIG	Spermidine synthase	21.2687	20.8028	20.6124	21.3987	21.8085	22.2295	21.6503	21.7366
A0A8W4FRH2	HSPB7	A0A8W4FRH2_PIG	Heat shock protein family B (small) member 7	25.1832	24.6483	23.9526	24.6206	22.8731	22.1258	22.1156	21.7409
A0A287A461	CHAD	A0A287A461_PIG	Chondroadherin	18.3799	17.82	23.2803	21.7937	22.2474	16.4691	22.7996	20.8509
A0A287BQG2	CNPY4	A0A287BQG2_PIG	Canopy FGF signaling regulator 4	23.3749	23.4215	23.2721	24.3943	22.404	23.2886	23.2051	22.9857
F1S192	PFDN2	F1S192_PIG	Prefoldin subunit 2	23.441	23.1409	22.6388	23.4598	22.9395	23.3354	22.5327	22.5777
F1SDQ7	MATN4	F1SDQ7_PIG	Matrilin 4	17.1637	17.1165	20.6488	20.1511	20.8527	17.7149	20.569	20.1062
A0A8W4FAI7	FNDC1	A0A8W4FAI7_PIG	Fibronectin type III domain containing 1	21.5291	20.9304	22.6456	22.0111	21.4705	20.576	20.2734	20.5756
A0A286ZJU5	LOC100738684	A0A286ZJU5_PIG	Malignant T-cell-amplified sequence	19.4974	19.8213	22.8349	21.0349	21.0591	20.8125	21.7459	21.8439
A0A287A440	COX4I2	A0A287A440_PIG	Cytochrome c oxidase subunit 4	19.8939	20.2796	23.5298	21.378	21.9526	20.9204	22.3946	22.2379
I3LDR9	CAVIN2	I3LDR9_PIG	Caveolae associated protein 2	23.8749	24.636	22.6408	24.3075	23.385	24.0278	22.6794	22.1902
F1SEJ0	ANKMY2	F1SEJ0_PIG	Ankyrin repeat and MYND domain containing 2	17.426	19.2694	21.2105	16.7895	17.4918	19.963	20.3855	20.3011
A0A286ZLP7	PSMD9	A0A286ZLP7_PIG	26S proteasome non-ATPase regulatory subunit 9	23.448	23.4014	22.2361	23.3802	23.3341	23.0504	22.8489	22.4723
I3L5V6	SARM1	SARM1_PIG	NAD(+) hydrolase SARM1	20.2721	17.6897	22.0108	20.3976	21.2785	20.131	21.174	21.4475
A0A8D0UIS6	IVD	A0A8D0UIS6_PIG	Isovaleryl-CoA dehydrogenase, mitochondrial	21.8755	22.1089	23.3962	22.1589	22.3547	22.8424	23.2206	22.725
F1RWK7	PLXDC1	F1RWK7_PIG	Plexin domain containing 1	20.5696	21.391	22.3457	20.9875	20.8444	20.5325	21.1586	17.2403
I3L9H4	PITHD1	I3L9H4_PIG	PITH domain containing 1	21.7022	21.7915	20.6512	21.2522	20.9818	20.7308	20.7927	20.3547
Q29223	RPL34	RL34_PIG	Large ribosomal subunit protein eL34	22.339	22.3204	23.2132	23.0485	24.3751	23.5262	21.9899	23.4823
A0A8W4FFH5	LAMA5	A0A8W4FFH5_PIG	Laminin subunit alpha 5	23.0642	23.8633	24.9663	23.2018	23.6393	22.0489	23.6604	21.5492
A0A286ZY90	OLFML1	A0A286ZY90_PIG	Olfactomedin-like domain-containing protein	21.3264	23.2579	21.6174	22.1001	23.0234	22.8235	23.79	22.6926
A0A287BNE4	UBE2M	A0A287BNE4_PIG	Ubiquitin conjugating enzyme E2 M	18.3254	21.8012	23.0856	21.7569	22.426	22.5056	22.9146	22.975
F6Q4L6	SLC25A24	F6Q4L6_PIG	Solute carrier family 25 member 24	18.8655	19.9933	21.8387	20.5105	21.7309	20.9394	21.7367	21.8608
A0A287AEH0	PSMD7	A0A287AEH0_PIG	Proteasome 26S subunit, non-ATPase 7	20.384	20.1317	21.9288	20.9061	21.2505	21.0292	21.9501	22.0009
A0A287BGW4	ALAD	A0A287BGW4_PIG	Delta-aminolevulinic acid dehydratase	17.927	21.142	22.5054	20.9986	22.2692	21.5532	22.5032	22.2232
F1S2A8	BCAP31	F1S2A8_PIG	B-cell receptor-associated protein	20.1441	21.0509	23.6686	21.9752	23.5914	22.8478	23.3239	23.7936
A0A286ZTT8	RAB23	A0A286ZTT8_PIG	RAB23, member RAS onco family	22.777	22.1726	21.723	22.157	22.0992	21.7729	21.9453	21.4431
A0A8W4F7C8	AFG3L2	A0A8W4F7C8_PIG	AFG3 like matrix AAA peptidase subunit 2	20.598	20.6073	21.1814	20.7811	21.581	20.6815	21.4583	21.1175
F1RY04	UFL1	F1RY04_PIG	E3 UFM1-protein ligase 1	17.6036	17.7606	22.0986	16.646	21.7715	20.7768	21.6704	21.8571
B9UJD6	C1QTNF3	B9UJD6_PIG	C1q and TNF related 3	16.7878	17.6568	21.5282	22.5917	22.5127	21.5788	23.7743	23.383
K7N7E7	MOGS	K7N7E7_PIG	Mannosyl-oligosaccharide glucosidase	17.7852	18.3275	21.0545	20.7175	21.9768	20.9261	21.9271	22.0051
K7GNP5	SFRP1	K7GNP5_PIG	Secreted frizzled-related protein 1	16.7997	21.127	21.3756	18.0497	20.7966	21.9622	21.1401	22.3801
A0A4X1T3F8	CHMP4B	A0A4X1T3F8_PIG	Charged multivesicular body protein 4B	23.0607	22.8676	22.71	22.9973	22.3371	22.3785	22.0378	21.9825
A0A287B639	SSH3	A0A287B639_PIG	protein-serine/threonine phosphatase	21.1028	20.9812	21.1149	20.8765	17.9066	20.1539	20.4446	19.9001
A0A4X1W7C3	FKBP11	A0A4X1W7C3_PIG	peptidylprolyl isomerase	20.2014	20.6924	22.2516	22.2956	24.2824	22.8745	24.3703	24.3889
A0A287AAG0	UAP1L1	A0A287AAG0_PIG	UDP-N-acetylglucosamine pyrophosphorylase 1 like 1	18.8402	21.7535	20.9779	20.7161	22.0237	21.5939	22.1314	21.6688
F1S6K5	APRT	F1S6K5_PIG	Adenine phosphoribosyltransferase	20.759	21.4279	21.5627	20.3347	21.6723	22.006	22.2554	22.5524
F1SCD0	LOC396685	F1SCD0_PIG	Serpin domain-containing protein	25.5176	27.0253	26.6304	26.1229	27.0234	27.8925	28.4087	28.3048
A0A287A2G6	GPX7	A0A287A2G6_PIG	Glutathione peroxidase	21.2865	21.8327	22.42	22.6282	24.3668	23.7649	24.3182	24.5708
A0A5G2QHH9	CFP	A0A5G2QHH9_PIG	Complement factor properdin	23.7857	23.9056	23.0802	23.994	24.3622	24.7389	24.2719	23.951
A0A287AYR8	A0A287AYR8	A0A287AYR8_PIG	LIM zinc-binding domain-containing protein	25.9408	25.5589	23.9836	24.3196	21.6254	21.6413	21.0884	20.1228
A0A4X1V4G4	ARHGDIB	A0A4X1V4G4_PIG	Rho GDP dissociation inhibitor beta	23.6862	23.9457	23.8092	24.0998	24.5371	24.7509	24.6481	25.3945
A0A287A5I9	PRKRA	A0A287A5I9_PIG	Protein activator of interferon induced protein kinase EIF2AK2	17.9035	19.9177	20.9955	19.0092	20.0092	19.589	19.828	19.493
B9TRW9	GNG12	B9TRW9_PIG	Guanine nucleotide-binding protein subunit gamma	22.3156	22.4048	25.2818	23.2943	23.75	22.8461	23.6533	23.8698
F1S031	NDUFS6	F1S031_PIG	NADH dehydrogenase [ubiquinone] iron-sulfur protein 6, mitochondrial	22.6196	22.8646	21.4763	22.8157	22.2059	22.632	21.94	21.7304
F1SIR7	THSD4	F1SIR7_PIG	Thrombospondin type 1 domain containing 4	20.491	21.0309	20.5756	21.2821	24.2524	20.0286	19.8025	19.1354
A0A287BT12	CCN5	A0A287BT12_PIG	Cellular communication network factor 5	21.5895	21.0996	20.6953	21.5755	21.5693	18.3319	22.3953	20.1082
A0A287A6V9	CMBL	A0A287A6V9_PIG	Carboxymethylenebutenolidase homolog	21.689	21.7343	21.9094	21.801	21.6002	21.6538	21.908	22.1949
F1SKM1	COL7A1	F1SKM1_PIG	Collagen type VII alpha 1 chain	20.2442	19.941	22.4541	20.573	20.4159	20.6566	21.5577	21.5106
A0A8D0WDE3	SUB1	A0A8D0WDE3_PIG	Activated RNA polymerase II transcriptional coactivator p15	22.6362	22.963	21.7793	22.9091	22.0063	23.0412	21.6578	22.5552
A0A286ZTU8	TXLNA	A0A286ZTU8_PIG	Taxilin alpha	21.0403	20.6633	20.6202	21.081	18.0703	21.1149	20.6793	21.0257
K7GPF5	CD248	K7GPF5_PIG	CD248 molecule	21.4667	21.2312	20.1327	22.1095	21.1122	21.9071	21.3373	21.382
P59083	PHPT1	PHP14_PIG	14 kDa phosphohistidine phosphatase	23.5266	23.5281	22.6285	23.4985	23.0078	23.2349	22.6747	22.769
F1SIF1	FAM180B	F1SIF1_PIG	Family with sequence similarity 180 member B	21.9163	22.7324	24.0865	24.0298	23.196	22.2461	24.8271	21.8228
F1RIU1	PSPH	F1RIU1_PIG	phosphoserine phosphatase	21.4259	22.0108	21.9471	21.5875	20.8092	22.1157	21.5231	20.8333
A0A8D0TG57	PPP1R7	A0A8D0TG57_PIG	Protein phosphatase 1 regulatory subunit 7	22.5559	22.4659	21.5638	22.436	21.9252	22.0476	21.445	21.4593
A0A4X1UMD5	TPPP3	A0A4X1UMD5_PIG	Tubulin polymerization promoting protein family member 3	23.0865	22.7664	21.1432	23.5056	22.4846	23.0002	22.4376	22.3241
P05027	ATP1B1	AT1B1_PIG	Sodium/potassium-transporting ATPase subunit beta-1	17.7459	20.436	21.8033	20.3847	20.2532	21.3394	21.104	21.5951
F1SUB1	PCBD1	F1SUB1_PIG	4a-hydroxytetrahydrobiopterin dehydratase	24.0568	23.24	21.37	24.1378	23.0905	23.0361	22.5124	22.7702
A0A4X1U6S6	MRPL12	A0A4X1U6S6_PIG	Mitochondrial ribosomal protein L12	21.1453	21.0761	19.8692	21.8123	20.6674	21.8787	20.7957	20.5751
A0A4X1VDN4	CLIC1	A0A4X1VDN4_PIG	Chloride intracellular channel protein	22.3483	23.263	26.2153	23.7697	24.5636	24.0021	25.4208	25.5846
F1S3C7	AP1G1	F1S3C7_PIG	AP-1 complex subunit gamma	17.2096	17.9174	19.9958	18.5371	19.4028	18.8611	19.7402	20.3692
F1S2J4	EDC4	F1S2J4_PIG	Enhancer of mRNA-decapping protein 4	20.5051	19.9188	20.198	20.3957	20.4002	20.2492	20.5359	20.6313
F1RZT2	PFDN6	F1RZT2_PIG	Prefoldin subunit 6	23.334	23.1435	21.8755	23.3553	22.3032	22.4214	21.9051	21.6152
A0A286ZLR2	DCLK1	A0A286ZLR2_PIG	Doublecortin like kinase 1	21.6227	21.6736	21.9095	21.7379	22.5271	22.6466	20.4107	22.658
A0A4X1VPW4	CARHSP1	A0A4X1VPW4_PIG	Calcium regulated heat stable protein 1	24.2477	24.5739	23.8114	24.4033	24.7245	24.3783	24.1158	23.6532
P51779	CFD	CFAD_PIG	Complement factor D	22.8827	23.0867	21.8814	23.214	22.5854	22.6281	22.8578	22.2882
Q29307	ATP5IF1	ATIF1_PIG	ATPase inhibitor, mitochondrial	24.9257	24.9155	24.102	25.567	23.5434	24.4708	23.388	23.014
I3LLX8	I3LLX8	I3LLX8_PIG	Sulfotransferase	20.0896	21.0903	20.2955	21.2398	20.5017	22.1425	21.7216	21.7739
I3LDC3	NDUFB10	I3LDC3_PIG	NADH dehydrogenase [ubiquinone] 1 beta subcomplex subunit 10	23.7355	23.7453	22.6584	23.4674	23.4775	24.2095	23.0754	23.3693
A0A5G2R1J3	MBLAC1	A0A5G2R1J3_PIG	Metallo-beta-lactamase domain-containing protein 1	22.8478	22.7506	21.5732	22.9981	22.0205	22.2672	21.3918	21.2972
A7YX24	SNCG	A7YX24_PIG	Gamma-synuclein	23.4438	24.0808	21.2769	22.356	23.872	23.8618	22.9746	22.535
Q52NJ6	RAB14	RAB14_PIG	Ras-related protein Rab-14	18.2831	20.5563	22.2896	21.3509	21.256	20.9245	22.549	22.2071
Q8HXL4	TBCB	Q8HXL4_PIG	Cytoskeleton-associated protein 1	22.6319	22.1895	21.7584	22.5196	21.4461	22.0866	21.136	21.4462
I3LQH7	BLVRB	I3LQH7_PIG	Biliverdin reductase B	26.2695	27.055	24.0899	24.6756	26.8083	25.8417	26.0854	25.6544
F1S924	CCDC124	F1S924_PIG	Coiled-coil domain containing 124	22.8007	22.3654	21.9853	22.7581	21.7879	22.419	21.8411	21.9225
F1RMB2	BMP1	F1RMB2_PIG	Metalloendopeptidase	17.9049	18.8018	18.5172	16.5063	18.1989	17.9243	18.5699	18.5166
B6EAV5	NHERF2	B6EAV5_PIG	Na(+)/H(+) exchange regulatory cofactor NHE-RF	20.3394	20.905	18.2354	20.7774	20.596	20.9633	19.6882	19.6551
A0A287A2N5	DOCK1	A0A287A2N5_PIG	Dedicator of cytokinesis 1	17.2183	16.8696	19.9226	18.0763	19.4999	18.575	19.8822	19.7336
E7EI20	ARHGDIA	E7EI20_PIG	Rho GDP dissociation inhibitor alpha	22.9403	23.7094	25.1717	23.7486	24.3606	24.4904	24.8454	25.0515
F1S4V8	CPNE1	F1S4V8_PIG	Copine 1	20.7879	21.0762	22.672	21.0625	22.2669	22.0261	22.2889	22.3254
F1S155	SEC24D	F1S155_PIG	SEC24 homolog D, COPII coat complex component	18.523	16.5713	22.7008	21.0343	22.8803	21.6331	23.1681	22.955
A0A287A007	COL4A5	A0A287A007_PIG	Collagen type IV alpha 5 chain	23.4331	24.2203	24.4374	23.8801	21.1505	19.5508	24.067	18.5881
A0A8W4F9Z6	SF3B5	A0A8W4F9Z6_PIG	Splicing factor 3B subunit 5	21.5103	21.7873	20.8114	22.0792	21.3847	22.3335	21.6108	21.3696
A0A286ZQ31	BPGM	A0A286ZQ31_PIG	Phosphoglycerate mutase	21.7411	22.6235	20.6757	21.0232	22.8224	21.6649	22.1133	22.4281
B1NI70	AK4	B1NI70_PIG	Adenylate kinase 4, mitochondrial	22.4667	23.2856	23.2611	22.4264	21.6859	22.4966	21.8944	20.7061
I3LDS3	KRT10	I3LDS3_PIG	Keratin 10	20.7238	24.5156	20.5235	23.6054	24.1215	23.1571	22.7653	21.9945
F1RL04	PPM1F	F1RL04_PIG	Protein phosphatase, Mg2+/Mn2+ dependent 1F	20.511	21.4242	20.9748	20.4393	20.9911	21.4827	21.4054	20.9237
Q29095	PTGDS	PTGDS_PIG	Prostaglandin-H2 D-isomerase	21.6094	21.2948	21.2486	22.5873	21.6267	21.5945	21.0675	19.9415
F1RYY7	GATD1	F1RYY7_PIG	Glutamine amidotransferase class 1 domain containing 1	21.1515	21.608	21.4008	21.8898	21.9744	22.0279	21.551	21.2943
F1SCC7	F1SCC7	F1SCC7_PIG	Serpin domain-containing protein	23.347	24.9427	24.5287	24.6952	25.0042	25.8296	25.9216	25.901
F1SFV7	S100A4	F1SFV7_PIG	Protein S100	25.2952	24.5675	21.3843	23.7504	24.6805	24.8738	24.935	24.6555
A0A286ZSJ7	C1QC	A0A286ZSJ7_PIG	Complement C1q C chain	17.8202	22.3574	23.6682	21.2947	22.9821	23.7256	24.334	24.8406
A0A287AYY7	LRRC47	A0A287AYY7_PIG	Leucine rich repeat containing 47	18.614	19.2509	19.7038	19.3563	20.2586	20.1007	20.2375	20.2011
A0A287AVR3	NFKB1	A0A287AVR3_PIG	Nuclear factor NF-kappa-B p105 subunit	19.7343	17.5318	20.1202	20.3596	20.5119	20.5447	20.8743	21.2696
A0A481A893	TXNDC12	A0A481A893_PIG	Thioredoxin domain-containing protein 12	22.9909	22.8658	22.4464	23.5311	23.4913	23.6415	23.0358	22.8082
F2Z505	ETF1	F2Z505_PIG	Eukaryotic peptide chain release factor subunit 1	19.9403	20.3976	21.72	20.2389	22.1338	21.8511	22.2252	22.3875
A0A286ZNQ7	PRKAR2B	A0A286ZNQ7_PIG	Protein kinase cAMP-dependent type II regulatory subunit beta	23.4927	23.3523	23.7095	23.4866	22.2933	22.6268	21.1058	21.3272
A0A287ARI1	EIF3F	A0A287ARI1_PIG	Eukaryotic translation initiation factor 3 subunit F	20.1049	20.345	21.9768	21.1992	21.8181	22.2009	22.288	22.4222
F1SDC3	GJA5	F1SDC3_PIG	Gap junction protein	21.09	21.6081	21.2603	19.9094	18.8478	17.166	17.368	16.5374
F1S7K4	PLIN4	F1S7K4_PIG	Perilipin 4	23.5082	23.2517	22.2664	22.4896	21.7855	22.5335	20.1704	18.3217
F1RKI3	HINT1	F1RKI3_PIG	Histidine triad nucleotide binding protein 1	23.8934	23.8325	23.445	23.9434	22.6761	22.7961	22.6432	22.2102
A0A286ZLN2	FBLN1	A0A286ZLN2_PIG	Fibulin-1	22.1051	22.9011	24.1196	22.7144	24.4994	23.8711	24.3441	25.218
Q6QAT1	RPS28	RS28_PIG	Small ribosomal subunit protein eS28	24.4658	24.4216	23.4476	24.784	24.8344	25.2001	24.584	24.3726
I3LJI1	NDUFA4	I3LJI1_PIG	Cytochrome c oxidase subunit NDUFA4	21.6748	21.9164	22.7886	22.2692	23.0148	23.0814	22.8321	23.1751
A0A4X1SFI9	BUB3	A0A4X1SFI9_PIG	BUB3 mitotic checkpoint protein	20.9136	22.0789	21.6226	20.4921	21.5858	22.4454	22.2014	22.5604
Q56VC2	FADD	Q56VC2_PIG	FAS-associated death domain protein	22.3086	22.5133	21.4371	22.0443	22.4857	22.4878	22.2391	22.299
F1SFJ8	DNAJB11	F1SFJ8_PIG	DnaJ heat shock protein family (Hsp40) member B11	21.3556	21.7036	20.6319	21.4542	22.4924	22.3919	21.6692	21.1701
A2SW51	CD14	A2SW51_PIG	Monocyte differentiation antigen CD14	20.6176	20.7204	21.7182	21.3495	22.7613	22.7722	23.0502	22.9832
F1SGG6	KRT5	F1SGG6_PIG	Keratin 5	17.3051	21.047	18.0127	21.9758	21.7387	21.3043	20.9152	20.1433
I3LPF1	ACBD3	I3LPF1_PIG	Acyl-CoA binding domain containing 3	21.2919	22.1781	22.2795	22.1872	22.9023	23.1256	22.7279	23.0099
A0A5G2R8E1	PPP1R12A	A0A5G2R8E1_PIG	Protein phosphatase 1 regulatory subunit	23.9492	24.0611	23.5901	23.9574	22.457	22.5284	22.1362	22.3803
I3LN84	LXN	I3LN84_PIG	Latexin	21.959	22.7692	22.8009	22.403	22.6736	23.6628	23.3583	22.8481
F1SC51	PDLIM1	F1SC51_PIG	PDZ and LIM domain 1	27.4748	27.1769	26.539	27.3271	25.1471	25.1704	24.6968	24.4009
F2Z4Z8	GNB2	F2Z4Z8_PIG	G protein subunit beta 2	22.7437	23.3775	23.2847	23.0926	23.7477	24.1724	23.8685	23.4842
F1SDT0	F1SDT0	F1SDT0_PIG	Junctophilin-2	22.1607	21.8053	22.0074	21.3947	18.1201	17.1701	16.858	19.6678
M3UZ63	MYDGF	M3UZ63_PIG	Myeloid derived growth factor	21.4415	22.1019	21.8395	22.3565	22.4477	22.9138	22.6252	22.5501
A0A287AJU1	COTL1	A0A287AJU1_PIG	Coactosin like F-actin binding protein 1	21.3986	21.8536	21.6392	21.047	23.2803	24.107	23.1294	23.7823
A0A286ZVF7	SEPHS1	A0A286ZVF7_PIG	selenide, water dikinase	19.3469	20.723	20.5046	20.0158	20.8794	21.507	21.1794	20.9888
F1RFU7	CDH11	F1RFU7_PIG	Cadherin 11	21.5895	21.5181	20.9976	21.6979	22.1257	22.1184	22.1237	22.1069
F1RQT4	ZFPL1	F1RQT4_PIG	Zinc finger protein-like 1	20.7569	20.4055	20.6004	20.2261	20.78	20.4669	20.9101	20.579
F1SUW3	EFHD2	F1SUW3_PIG	EF-hand domain family member D2	22.4201	22.4326	21.279	21.6357	21.3923	22.7205	21.1359	21.9146
A0A8W4FNS1	TIMM13	A0A8W4FNS1_PIG	Mitochondrial import inner membrane translocase subunit	21.7366	21.4471	20.5643	21.2692	20.8017	21.4883	20.7494	20.2158
A0A287A4W6	RAB21	A0A287A4W6_PIG	Ras-related protein Rab-21	19.9826	19.761	22.16	20.6677	21.0235	20.2341	21.4835	21.1603
F1SJ93	RCN2	F1SJ93_PIG	Reticulocalbin 2	23.5267	23.2526	23.1064	24.017	23.1369	23.4593	22.8702	23.0086
F1RTZ5	VCPIP1	F1RTZ5_PIG	ubiquitinyl hydrolase 1	17.8333	17.7891	19.6325	17.2028	17.394	16.7474	19.4414	19.561
F1STI9	ENDOD1	F1STI9_PIG	Endonuclease domain containing 1	19.9026	20.1344	22.4122	20.8976	22.0748	20.3969	22.5714	21.2516
F2Z5T7	PPIL3	F2Z5T7_PIG	Peptidyl-prolyl cis-trans isomerase	21.244	21.3713	20.7077	21.7898	20.826	21.3113	20.7477	20.7913
A1XQU5	RPL27	RL27_PIG	Large ribosomal subunit protein eL27	22.1376	22.1008	23.4866	22.6975	22.9021	23.4506	21.576	23.662
A0A8W4FDW8	SPAG8	A0A8W4FDW8_PIG	Sperm associated antigen 8	23.2907	23.4978	21.77	22.9667	22.5915	23.2045	22.2253	21.8403
A0A286ZMQ7	RAB12	A0A286ZMQ7_PIG	RAB12, member RAS onco family	17.4829	17.9662	21.1222	17.9874	19.5095	19.0194	20.0228	19.7585
A0A4X1VF00	RBM3	A0A4X1VF00_PIG	RNA binding motif protein 3	22.3553	22.0541	21.8331	22.81	22.0677	21.5516	21.5101	21.2155
B6E314	NCK2	B6E314_PIG	Cytoplasmic protein	20.2981	20.2904	19.3068	20.4367	20.2867	20.1108	19.7299	19.5399
F1SQV8	PCYT1A	F1SQV8_PIG	choline-phosphate cytidylyltransferase	21.1315	21.11	20.9299	21.3217	20.4631	21.3811	20.1995	20.7095
F1S1L1	TIMM8A	F1S1L1_PIG	Mitochondrial import inner membrane translocase subunit	22.9297	22.9275	21.2882	22.9339	22.2559	22.8191	21.8789	21.3972
A0A8W4F9K1	SRA1	A0A8W4F9K1_PIG	Steroid receptor RNA activator 1	22.4418	22.248	21.6983	22.5917	21.8229	22.2389	21.5188	21.7219
F1RQ08	PLCB3	F1RQ08_PIG	1-phosphatidylinositol 4,5-bisphosphate phosphodiesterase	17.5226	19.4141	21.0196	19.311	20.354	19.8672	20.2594	20.8724
P02543	VIM	VIME_PIG	Vimentin	29.2138	29.1294	28.4717	29.0901	28.6154	29.0945	28.4667	27.9661
A0A287BIA5	A0A287BIA5	A0A287BIA5_PIG	Uncharacterized protein	22.4356	22.3889	21.1532	22.4076	22.126	22.1501	21.8011	21.6604
F1SQX8	BDH1	F1SQX8_PIG	3-hydroxybutyrate dehydrogenase 1	16.6847	18.3755	22.6293	19.5202	20.5962	17.9257	21.6872	21.8673
F1SBP5	CTTNBP2NL	F1SBP5_PIG	CTTNBP2 N-terminal like	20.4737	20.4385	19.2573	20.1285	19.1351	20.7887	20.0079	20.0626
P43030	PPBP	CXCL7_PIG	Platelet basic protein	24.3206	24.4295	21.7625	22.5623	22.6398	23.3018	22.0336	21.0505
A0A286ZPR8	UQCRB	A0A286ZPR8_PIG	Cytochrome b-c1 complex subunit 7	23.5127	23.3909	22.6375	23.4521	22.7164	23.3869	22.5672	22.4032
A0A287AA21	ECHS1	A0A287AA21_PIG	Enoyl-CoA hydratase, mitochondrial	21.5632	22.0739	22.1247	21.8835	21.9747	22.0008	21.5557	21.6309
A0A287ARU4	SKP1	A0A287ARU4_PIG	S-phase kinase-associated protein 1	22.5987	22.9025	23.0381	22.8653	23.0288	23.1833	22.5496	22.6061
A0A287BAB5	A0A287BAB5	A0A287BAB5_PIG	BolA-like protein 2	22.9937	22.8336	21.8965	23.3639	22.3695	22.3443	21.8872	22.0884
A0A287AJ97	FNTA	A0A287AJ97_PIG	Farnesyltransferase, CAAX box, alpha	20.3181	21.0395	20.766	20.0577	20.3379	20.9744	20.7446	20.8108
I3LAJ6	RALA	I3LAJ6_PIG	RAS like proto-oncogene A	20.3625	20.3634	21.4516	20.7012	21.4876	20.5733	21.0379	20.9062
A0A287AWK4	FKBP8	A0A287AWK4_PIG	peptidylprolyl isomerase	20.7488	21.1742	21.9369	20.0581	22.2726	21.6729	21.9229	22.0299
A0A8W4FNB4	NUDT9	A0A8W4FNB4_PIG	Nudix hydrolase 9	22.2591	21.861	20.995	21.9579	21.3975	21.6783	20.9172	20.981
A0A4X1UMQ6	RPL37A	A0A4X1UMQ6_PIG	Ribosomal protein L37a	21.857	21.6319	22.2811	21.9178	21.5793	22.7843	21.9505	23.0184
A0A4X1T4G7	AHSA1	A0A4X1T4G7_PIG	Activator of HSP90 ATPase activity 1	19.8827	16.6015	21.9225	21.4127	21.5814	21.4359	21.7854	21.8374
I3LSU8	UBE2Z	I3LSU8_PIG	Ubiquitin-conjugating enzyme E2 Z	17.759	20.0241	21.316	20.0322	20.3818	20.5253	20.4909	21.3161
A0A8W4FBD1	RPL36	A0A8W4FBD1_PIG	60S ribosomal protein L36	23.1198	23.163	23.7065	23.2555	24.1402	24.4888	22.7632	24.3437
A0A286ZJ89	A0A286ZJ89	A0A286ZJ89_PIG	PrdX deacylase domain-containing protein 1	21.7071	21.2289	20.5672	21.4244	20.4412	20.9001	20.6754	21.1337
Q2QLE2	CAV2	CAV2_PIG	Caveolin-2	21.6285	22.304	24.925	22.3832	22.9411	21.4421	22.9535	21.53
F1RJJ0	SRSF9	F1RJJ0_PIG	Serine and arginine rich splicing factor 9	22.6853	22.6084	21.9696	23.096	22.6512	23.1585	22.3466	22.3388
F1S0D4	RAB3GAP1	F1S0D4_PIG	Rab3 GTPase-activating protein catalytic subunit	17.7779	17.3771	20.5748	17.8824	20.2658	19.3689	20.1248	20.4903
K7GT60	CDK6	K7GT60_PIG	Cyclin-dependent kinase 6	18.3913	17.5438	20.9229	19.9065	21.0393	19.9109	20.9283	20.3614
A0A4X1TSS3	COMMD3	A0A4X1TSS3_PIG	COMM domain-containing protein 3	18.4394	17.3888	20.8277	17.7343	18.2674	20.367	20.5063	20.39
A0A286ZWU9	MLEC	A0A286ZWU9_PIG	Malectin	18.7438	19.2212	22.3033	20.5049	21.6604	21.0042	22.366	22.5928
A0A286ZYE7	HNRNPDL	A0A286ZYE7_PIG	Heterogeneous nuclear ribonucleoprotein D-like isoform a	22.4659	22.1687	21.4139	22.7838	22.3006	22.6972	22.0377	21.9048
F1S6F7	CDKN2C	F1S6F7_PIG	Cyclin dependent kinase inhibitor 2C	22.4902	21.9559	20.9576	22.2317	21.3627	19.8507	21.5407	19.6234
A0A8W4FG18	DDT	A0A8W4FG18_PIG	D-dopachrome decarboxylase	23.2969	23.128	21.8495	23.2424	22.6456	22.4363	21.6449	22.0438
A0A8X9AEQ6	ARPC5	A0A8X9AEQ6_PIG	Actin-related protein 2/3 complex subunit 5	23.216	24.1839	24.7807	23.5292	23.7749	24.4179	24.4986	24.8055
A0A4X1T574	CCL16	A0A4X1T574_PIG	C-C motif chemokine	20.7433	20.8443	20.4157	20.3362	20.822	20.2308	20.5594	20.5415
F1RZX9	HDHD2	F1RZX9_PIG	Haloacid dehalogenase like hydrolase domain containing 2	22.5675	22.4121	21.8555	22.6798	20.6959	21.5963	21.0436	20.7939
A0A287B2P9	THY1	A0A287B2P9_PIG	Thy-1 cell surface antigen	24.0914	24.581	26.6323	26.0311	26.9925	25.9576	27.6487	27.3141
Q2YGT9	RPL6	RL6_PIG	Large ribosomal subunit protein eL6	20.4088	20.8288	23.0245	21.6611	23.5755	22.6643	22.2377	23.3729
A0A287AAG7	PDPR	A0A287AAG7_PIG	Pyruvate dehydrogenase phosphatase regulatory subunit	17.5403	17.5299	20.7285	18.3673	18.7322	20.1796	20.944	20.5493
A0A480K104	PFKL	A0A480K104_PIG	ATP-dependent 6-phosphofructokinase	19.6546	18.4514	21.7013	20.426	22.2729	21.0635	22.1289	22.5648
Q06A98	SRSF2	SRSF2_PIG	Serine/arginine-rich splicing factor 2	22.1124	22.6897	22.4064	22.9418	22.4053	23.383	22.1802	22.9948
F1RNZ1	UQCRFS1	F1RNZ1_PIG	Ubiquinol-cytochrome c reductase, Rieske iron-sulfur polypeptide 1	22.1642	23.5894	23.6215	22.7587	23.8059	23.7357	23.7334	23.6151
A0A8W4FA00	PGRMC2	A0A8W4FA00_PIG	Progesterone receptor membrane component 2	16.8264	16.5464	22.3928	21.0361	22.513	21.7283	22.478	22.1176
A0A8D1S2M8	PDLIM2	A0A8D1S2M8_PIG	PDZ and LIM domain 2	22.977	23.0635	23.2671	23.7099	17.3168	21.1276	21.7023	21.1152
A0A4X1VNN9	RPS9	A0A4X1VNN9_PIG	Small ribosomal subunit protein uS4	22.9545	23.6166	24.388	24.3342	25.4512	23.8536	24.7969	25.4428
F1RZZ3	FN3KRP	F1RZZ3_PIG	protein-ribulosamine 3-kinase	19.0047	19.3023	19.8056	18.9412	20.052	19.1502	20.0932	19.8643
A0A8W4F8B6	CRTAP	A0A8W4F8B6_PIG	Cartilage associated protein	17.5084	18.9546	21.9507	20.8088	23.0512	21.6755	23.3658	22.7878
F1SLM7	GPX8	F1SLM7_PIG	Glutathione peroxidase	16.7281	17.2272	21.1242	20.5482	23.1755	21.5378	22.5787	22.8695
A0A5G2QNN7	CNRIP1	A0A5G2QNN7_PIG	CB1 cannabinoid receptor-interacting protein 1	18.756	19.5785	19.8769	18.9666	19.8486	20.1564	19.9871	19.517
F1RN87	GIT1	F1RN87_PIG	GIT ArfGAP 1	19.5916	19.4819	18.8698	19.4832	19.4976	19.4633	19.7581	19.2537
A0A287BHY5	KRT2	A0A287BHY5_PIG	Keratin 2	19.5788	24.6905	20.8875	24.5846	24.7406	24.3917	23.3416	22.8013
I3LS87	VASN	I3LS87_PIG	Vasorin	20.5611	20.8903	21.578	20.7983	21.4417	21.8279	21.9763	21.745
F1S227	PTRH2	F1S227_PIG	aminoacyl-tRNA hydrolase	17.167	18.3481	19.525	18.639	19.7198	19.394	19.8398	19.8527
B5APU6	ARPC1B	B5APU6_PIG	Actin-related protein 2/3 complex subunit	20.2726	21.3378	23.3142	21.4254	23.1842	22.5378	23.4474	23.5534
A0A287AHG5	PACSIN1	A0A287AHG5_PIG	Protein kinase C and casein kinase substrate in neurons 1	21.1188	21.0704	21.5534	22.0772	17.9344	20.0705	19.0621	16.8829
F1S762	PODN	F1S762_PIG	Sterol carrier protein 2	21.1927	22.0949	21.2422	19.6044	21.4251	23.0078	21.9308	22.7163
A0A4X1UV69	APEX1	A0A4X1UV69_PIG	DNA-(apurinic or apyrimidinic site) endonuclease	18.0817	19.1751	22.2808	21.1583	22.3932	22.3722	23.0305	23.3244
F2Z5S6	BRK1	F2Z5S6_PIG	BRICK1 subunit of SCAR/WAVE actin nucleating complex	22.5123	22.6523	22.3566	22.9339	22.6602	23.3614	22.6147	22.7747
F1S6A9	HEBP2	F1S6A9_PIG	Heme binding protein 2	21.3563	21.0552	21.3521	21.9551	20.5981	17.921	18.1856	17.4544
F2Z5V2	SNRPG	F2Z5V2_PIG	Small nuclear ribonucleoprotein G	25.1116	24.9786	24.127	25.0425	25.0561	25.6291	24.8838	25.0793
A0A4X1UBD1	AAMDC	A0A4X1UBD1_PIG	Adipogenesis associated Mth938 domain containing	22.8988	22.8653	22.5347	23.1072	21.718	21.3879	20.6135	20.5903
A0A287A0Y1	MYG1	A0A287A0Y1_PIG	MYG1 exonuclease	17.6606	16.9805	20.7995	18.2427	20.7159	21.3626	20.9611	21.1901
P06867	PLG	PLMN_PIG	Plasminogen	21.5891	23.4778	23.8901	22.336	24.7857	25.0461	25.4632	24.8005
A0A287BGV1	LTBP4	A0A287BGV1_PIG	Latent transforming growth factor beta binding protein 4	27.1304	26.9949	25.5052	26.548	24.7915	23.0788	25.4146	22.7236
F1RTY6	PPID	F1RTY6_PIG	Peptidylprolyl isomerase D	19.4616	20.2502	20.9755	20.081	20.7988	21.4951	21.3391	21.5767
F1SNI1	WDR91	F1SNI1_PIG	WD repeat-containing protein 91	16.8878	17.6859	19.6749	18.818	20.1967	19.675	20.2327	20.3064
A0A287ACN2	ADIRF	A0A287ACN2_PIG	Adiposis regulatory factor	25.9925	26.1384	25.0816	25.4571	23.7597	23.3054	22.4813	21.1608
Q95274	TMSB4	TYB4_PIG	Thymosin beta-4	23.2678	24.027	24.2005	24.6419	24.6429	25.0062	23.917	24.3625
A0A8D1APX5	LOC110258309	A0A8D1APX5_PIG	C1q domain-containing protein	22.7243	24.8149	24.1068	23.486	25.2098	25.6501	25.5666	25.643
A0A480WBM1	SBSPON	A0A480WBM1_PIG	Somatomedin B and thrombospondin type 1 domain containing	24.5313	24.3746	24.0909	24.0192	17.7699	21.4273	20.5901	16.2529
A0A287BRL8	MARCKS	A0A287BRL8_PIG	Myristoylated alanine rich protein kinase C substrate	21.9861	22.5719	21.8929	23.8619	23.879	24.9168	23.1663	24.092
F1RQ01	FERMT3	F1RQ01_PIG	FERM domain containing kindlin 3	22.9772	23.4209	23.2087	23.7817	25.0095	24.264	24.7336	25.3236
F1RMV5	ETHE1	F1RMV5_PIG	ETHE1 persulfide dioxygenase	22.9929	22.9521	22.1799	23.29	23.2168	23.8026	23.214	23.2047
A0A287AKE4	CPNE2	A0A287AKE4_PIG	Copine-2	20.1243	20.357	20.9023	19.5726	18.864	18.8879	19.0866	17.4577
A0A287ABW3	GREM1	A0A287ABW3_PIG	Gremlin	23.0101	23.2151	21.6485	22.014	17.5518	18.0097	19.4129	16.7809
P12309	GLRX	GLRX1_PIG	Glutaredoxin-1	21.8727	21.9001	21.6464	22.5872	22.9084	22.9275	21.9131	22.9218
I3LRT6	FKBP9	I3LRT6_PIG	peptidylprolyl isomerase	21.6114	22.1697	22.0206	22.951	23.6501	23.1038	23.8886	23.1194
I3LS88	LIX1L	I3LS88_PIG	LIX1-like protein	19.8137	19.7883	19.9702	20.0022	20.6768	19.9867	20.7385	20.1521
A0A287AM97	LDB3	A0A287AM97_PIG	LIM domain binding 3	24.6444	24.3751	21.9924	22.9941	19.9806	20.2557	18.6695	18.1996
F6Q7E6	IRAK4	F6Q7E6_PIG	Interleukin-1 receptor-associated kinase 4	19.4718	19.7068	19.8703	19.9509	20.3082	20.4436	20.2111	20.4105
A0A287BLE1	SQSTM1	A0A287BLE1_PIG	Sequestosome 1	20.7109	20.8019	20.0013	20.5636	21.2849	21.7316	20.9623	21.5859
F1RN06	ROR2	F1RN06_PIG	Receptor tyrosine kinase like orphan receptor 2	18.2448	18.2875	19.9699	18.9515	18.222	19.4775	19.5358	20.858
F1STT6	MTFR1L	F1STT6_PIG	Mitochondrial fission regulator	20.3348	19.6645	18.0028	19.9384	19.0043	18.7473	18.744	18.2387
A0A287BGB4	RNF31	A0A287BGB4_PIG	RBR-type E3 ubiquitin transferase	19.0908	19.0986	18.4567	19.2713	18.509	19.053	19.054	18.6404
F1RX49	PFKP	F1RX49_PIG	ATP-dependent 6-phosphofructokinase	18.1387	18.5921	22.6792	19.8803	20.4895	19.5252	20.5152	20.9086
A0A5G2RFE7	PTMA	A0A5G2RFE7_PIG	Prothymosin alpha	21.8068	21.9309	21.6364	20.5966	21.0052	22.2821	20.5109	21.6465
F2Z518	LAMTOR2	F2Z518_PIG	Late endosomal/lysosomal adaptor, MAPK and MTOR activator 2	20.8604	21.4083	21.193	21.8898	21.0445	21.5744	21.2726	20.8078
I3LN61	STK38L	I3LN61_PIG	Serine/threonine kinase 38 like	17.5006	18.2442	20.8722	18.7981	19.3336	18.5022	19.8472	19.4368
F1S7K5	HDGFL2	F1S7K5_PIG	HDGF like 2	19.6526	19.4275	18.9354	19.9624	19.0825	19.4753	18.2976	19.6168
F1SQ08	KERA	F1SQ08_PIG	Keratocan	21.9085	18.1235	20.8084	22.6887	19.906	20.432	22.6827	21.283
A0A4X1V7C1	ABRAXAS2	A0A4X1V7C1_PIG	Abraxas 2, BRISC complex subunit	21.5384	20.8926	21.4206	21.3096	21.2548	21.262	20.9666	21.3609
Q712U6	ARPP19	ARP19_PIG	cAMP-regulated phosphoprotein 19	22.8833	22.7616	21.9453	22.9973	22.5143	22.8406	22.0437	22.0719
A0A287BA70	STON1	A0A287BA70_PIG	Stonin-1	18.7641	17.6266	20.5901	19.711	18.192	20.0096	17.4436	20.0892
A0A287ASR3	PABPN1	A0A287ASR3_PIG	Poly(A)-binding protein nuclear 1	21.5937	20.9027	20.7469	21.3303	21.5673	22.0002	18.8941	21.4429
F1SHC0	PRPH	F1SHC0_PIG	Peripherin	21.4847	22.4444	19.2148	20.866	18.1433	24.8979	20.1982	17.9786
A0A8D0WX68	IFIT5	A0A8D0WX68_PIG	Interferon induced protein with tetratricopeptide repeats 5	17.1933	18.6204	20.0031	17.7471	19.758	18.1845	19.0192	19.8132
A0A287B770	SRSF10	A0A287B770_PIG	Serine and arginine rich splicing factor 10	21.3064	21.2194	19.953	21.8551	20.9275	21.4401	19.7357	20.6637
P24853	IGFBP2	IBP2_PIG	Insulin-like growth factor-binding protein 2	20.2632	20.3486	19.0211	21.2113	20.7161	19.6034	20.1027	18.7146
I3LR51	FKBP3	I3LR51_PIG	peptidylprolyl isomerase	24.0297	23.8829	23.3288	24.1943	23.6056	23.789	23.5528	23.4585
F1RP09	ITGBL1	F1RP09_PIG	Integrin subunit beta like 1	19.1516	18.8237	17.8755	19.8022	19.7672	17.3466	19.5622	17.587
A0A286ZX90	CHCHD6	A0A286ZX90_PIG	Coiled-coil-helix-coiled-coil-helix domain containing 6	21.2514	21.1896	17.6242	20.8552	18.3052	21.2891	19.5447	20.1575
D9U8D1	DYNLL1	D9U8D1_PIG	Dynein light chain	19.9151	20.5128	23.3921	21.3236	21.1351	20.9821	21.5204	21.3649
A0A4X1VC88	MFAP1	A0A4X1VC88_PIG	Microfibril associated protein 1	20.6831	20.539	19.871	20.606	20.1064	21.171	19.3962	20.0872
F1SJ34	COX5A	F1SJ34_PIG	Cytochrome c oxidase subunit 5A, mitochondrial	24.8736	24.8562	23.7526	25.0854	24.5486	25.155	23.9154	24.1536
A0A287B654	NENF	A0A287B654_PIG	Neudesin neurotrophic factor	21.7271	21.6525	20.9815	22.5629	22.1948	21.5528	22.0516	20.7872
A0A287ADG1	DBNL	A0A287ADG1_PIG	Drebrin like	22.5203	22.4161	21.8056	23.1664	21.9089	22.5018	22.2635	22.2236
A0A287AE63	NEDD8	A0A287AE63_PIG	NEDD8	21.7534	20.7287	20.0937	20.5799	21.5592	20.092	19.8247	20.0597
D2KQR0	MAP1LC3A	D2KQR0_PIG	Microtubule-associated protein 1 light chain 3 alpha	22.8322	23.0247	22.7698	22.6273	22.2272	22.9086	22.8	22.4353
A0A8D0UBE2	CNBP	A0A8D0UBE2_PIG	CCHC-type zinc finger nucleic acid binding protein	22.4595	22.78	22.47	23.1513	22.5522	22.869	22.1809	22.0196
K7N7E9	BUD31	K7N7E9_PIG	Protein BUD31 homolog	19.4983	18.8335	20.6998	19.1227	17.105	20.5914	21.2098	20.8275
A0A286ZZM7	TXNDC17	A0A286ZZM7_PIG	Thioredoxin domain-containing protein 17	23.0438	22.4905	21.9293	23.0136	22.1762	22.4063	21.8876	22.0649
A0A287B6Z8	VPS26B	A0A287B6Z8_PIG	VPS26, retromer complex component B	21.1616	18.7875	20.6745	19.1906	20.2251	19.9323	20.7194	20.2674
K7GLU6	ERAP1	K7GLU6_PIG	Aminopeptidase	19.0913	16.5819	21.3108	17.1094	17.8184	20.0843	21.8213	22.3868
A0A4X1TBE8	GSTM3	A0A4X1TBE8_PIG	Glutathione S-transferase	17.3026	18.0707	21.0057	18.9622	17.5097	18.2029	19.6626	18.5931
I3L816	HNRNPH1	I3L816_PIG	Heteroous nuclear ribonucleoprotein H1	23.8089	23.935	23.0201	23.8948	22.975	23.9741	23.2776	23.4474
F1S0L4	P3H4	F1S0L4_PIG	Endoplasmic reticulum protein SC65	21.9893	18.8699	21.0092	20.1916	21.355	20.9624	21.5526	21.4743
A0A286ZJW8	PHF5A	A0A286ZJW8_PIG	PHD finger protein 5A	22.605	22.4592	21.3332	22.7253	21.9728	22.8551	21.9659	21.8632
A0A288CFW7	ZBP1	A0A288CFW7_PIG	Z-DNA binding protein 1	19.9414	20.2248	18.1155	20.9001	17.5602	20.6782	20.8212	20.0096
R4JU57	LSM14A	R4JU57_PIG	LSM14A mRNA processing body assembly factor	21.3454	21.5817	20.8429	21.4294	20.649	21.3552	21.5356	21.5909
A0A287BGW5	ARMCX3	A0A287BGW5_PIG	Armadillo repeat containing X-linked 3	16.9287	17.4131	20.9307	18.2596	20.1234	20.2272	20.2099	20.402
K7GS22	K7GS22	K7GS22_PIG	ATP synthase F1 subunit epsilon	23.4592	23.2071	23.4581	23.5828	23.6895	22.9606	23.7863	22.8594
A0A4X1W5X4	DTX3	A0A4X1W5X4_PIG	E3 ubiquitin-protein ligase	20.1237	19.9614	20.2132	18.4518	18.5541	19.8739	20.2564	19.4836
A0A286ZUJ0	A0A286ZUJ0	A0A286ZUJ0_PIG	Inverted formin-2	17.6572	21.988	21.3497	21.3733	21.2161	21.2509	21.5892	21.7492
I3L9T3	SPRYD4	I3L9T3_PIG	SPRY domain containing 4	20.6798	20.9021	19.7448	17.734	20.1772	20.1471	20.2212	19.667
A0A287APR1	RPL18A	A0A287APR1_PIG	Large ribosomal subunit protein eL20	18.3513	18.3294	21.793	19.5412	21.0422	20.3732	20.9322	22.1971
A0A286ZIZ9	REXO2	A0A286ZIZ9_PIG	Oligoribonuclease, mitochondrial	23.2932	22.8152	21.622	23.0224	22.1083	22.0078	22.0543	21.3966
F1SQ01	PRDX4	F1SQ01_PIG	Peroxiredoxin 4	23.2592	23.4673	23.3385	24.3437	23.6877	23.7986	23.8867	23.2774
P09571	TF	TRFE_PIG	Serotransferrin	26.9028	26.9695	24.5207	27.1211	26.2411	26.909	26.7327	26.3401
A0A287AF08	SELENOH	A0A287AF08_PIG	Selenoprotein H	20.1986	20.2939	19.8672	20.4014	19.5277	20.7405	19.945	19.8119
A0A286ZTD8	CRK	A0A286ZTD8_PIG	CRK proto-oncogene, adaptor protein	21.7582	21.5786	20.2191	21.9047	20.8774	20.7619	20.613	19.8202
A0A4X1UDL5	NUTF2	A0A4X1UDL5_PIG	Nuclear transport factor 2	23.2957	23.4792	23.063	22.9076	22.586	22.908	22.152	22.5023
F1RT67	BPNT2	IMPA3_PIG	Golgi-resident adenosine 3',5'-bisphosphate 3'-phosphatase	17.1497	17.6896	21.9575	17.886	20.7362	20.3811	20.9987	21.3329
P80928	MIF	MIF_PIG	Macrophage migration inhibitory factor	28.5533	28.1263	27.2347	28.098	27.1639	28.1665	26.9915	27.1054
I3LLG6	MXRA8	I3LLG6_PIG	Matrix remodeling-associated protein 8	18.1172	20.8493	21.2438	20.916	21.4273	20.7593	21.4889	20.4537
A0A287AAM6	VPS25	A0A287AAM6_PIG	Vacuolar protein-sorting-associated protein 25	20.151	20.6109	20.6409	19.969	20.9528	20.0859	20.8372	21.0994
F1RMJ9	OSBP	F1RMJ9_PIG	Oxysterol-binding protein	16.8256	16.6044	21.4448	17.7116	18.0076	20.7608	21.1773	21.6456
F1RHU2	AKT1S1	F1RHU2_PIG	AKT1 substrate 1	21.7297	21.3457	20.7716	22.2335	20.8003	20.9203	17.1195	20.2023
A0A4X1V5G4	DNAJB1	A0A4X1V5G4_PIG	DnaJ heat shock protein family (Hsp40) member B1	20.5835	21.0427	20.7029	20.9334	21.0135	21.1651	20.5447	20.5804
I3LUE6	CDV3	I3LUE6_PIG	CDV3 homolog	22.0197	22.0998	22.1612	22.5619	22.4328	22.3123	22.1146	21.9224
A0A4X1UQN2	VPS28	A0A4X1UQN2_PIG	Vacuolar protein sorting-associated protein 28 homolog	18.6136	20.4897	21.2016	17.7537	20.3229	20.8586	20.8099	20.5181
F1SAR5	GLRX5	F1SAR5_PIG	Glutaredoxin 5	21.4105	21.3112	20.1287	22.0148	21.3497	21.9993	21.0746	20.8027
A0A8W4FNU8	TACC2	A0A8W4FNU8_PIG	Transforming acidic coiled-coil-containing protein C-terminal domain-containing protein	20.111	19.3332	19.4609	19.8146	18.4015	17.805	17.4583	16.4259
F1SBC8	EMILIN2	F1SBC8_PIG	Elastin microfibril interfacer 2	21.5254	21.583	18.1752	21.1426	21.3006	21.2671	21.1084	21.3416
F1S5Y5	STXBP3	F1S5Y5_PIG	Syntaxin binding protein 3	15.7991	17.2264	20.8467	18.729	20.5852	19.4894	20.8556	20.3063
A0A5K1UKC5	BGN	A0A5K1UKC5_PIG	Biglycan	25.3953	24.961	24.8926	25.2371	26.5951	25.5418	23.7882	25.18
Q06AT8	RHOB	Q06AT8_PIG	RHOB	20.6562	20.2047	22.8341	21.1841	20.7328	20.5746	21.209	20.8401
A0A287BTI9	TULP3	A0A287BTI9_PIG	Tubby-like protein	20.3198	19.7852	19.1506	20.1945	18.9188	20.3395	17.2972	19.4016
F1SJP0	WWTR1	F1SJP0_PIG	WW domain containing transcription regulator 1	20.1348	20.3976	19.5844	20.6561	17.6429	19.3269	20.093	19.2533
A0A8W4FMW6	HSPD1	A0A8W4FMW6_PIG	60 kDa heat shock protein, mitochondrial	24.2607	24.185	23.0845	24.2375	24.0703	25.0387	23.6249	23.7256
Q29290	CSTB	CYTB_PIG	Cystatin-B	22.8852	22.9333	22.4703	23.8046	23.0198	24.2527	22.7312	23.3552
I3LIM2	UGDH	I3LIM2_PIG	UDP-glucose 6-dehydrogenase	16.4347	19.7828	21.5028	17.5165	20.9113	20.9683	21.9227	21.6231
A0A4X1STN7	PPIL1	A0A4X1STN7_PIG	Peptidyl-prolyl cis-trans isomerase	20.3445	20.6767	21.5959	20.6154	20.8637	21.2345	21.4159	21.7084
A0A8W4FHP1	A0A8W4FHP1	A0A8W4FHP1_PIG	CD99 antigen	22.2203	22.4206	22.1335	22.8443	22.8798	22.4323	23.7052	21.8233
A0A287BC09	CASKIN2	A0A287BC09_PIG	CASK interacting protein 2	17.1912	17.5534	18.0014	17.8157	17.9491	17.7353	18.8518	18.1094
A0A4X1U1Q8	DR1	A0A4X1U1Q8_PIG	Protein Dr1	23.2557	23.1241	22.1443	23.5742	23.268	23.4677	22.9113	22.7801
A0A4X1UYT9	UQCRQ	A0A4X1UYT9_PIG	Cytochrome b-c1 complex subunit 8	17.9763	17.1917	22.6355	18.534	22.2876	21.5859	22.3338	22.4384
F1STE8	EIF5B	F1STE8_PIG	Eukaryotic translation initiation factor 5B	17.8476	17.4142	20.5198	16.8231	20.2844	19.5679	20.133	20.6482
A0A4X1T0W5	TMA7	A0A4X1T0W5_PIG	Translation machinery associated 7 homolog	22.4817	22.6024	22.0424	22.6896	22.6552	22.8472	21.8592	22.5765
F1RK90	PPL	F1RK90_PIG	Periplakin	22.6922	22.372	17.0494	19.7798	17.2079	19.3024	18.3146	18.2594
A0A287B883	PTMS	A0A287B883_PIG	Parathymosin	25.3895	24.9806	24.1607	24.8804	22.7576	24.6025	22.7082	24.0314
A0A287B7A1	C4H1orf226	A0A287B7A1_PIG	Nitric oxide synthase 1 adaptor protein	18.9313	19.4463	19.0657	18.7816	19.3282	17.3023	18.7079	18.2984
A0A287AJT8	BICD2	A0A287AJT8_PIG	BICD cargo adaptor 2	20.7142	21.0481	20.5795	19.8282	20.2003	20.1588	20.4221	20.2943
A0A287A4R1	ACTBL2	A0A287A4R1_PIG	Actin beta like 2	21.6033	21.8161	23.986	22.6104	21.648	20.2735	22.3873	21.8956
F1RU12	LACTB2	F1RU12_PIG	Endoribonuclease LACTB2	20.3069	20.5705	19.3437	20.6483	20.3256	20.2266	20.663	20.1079
I3LPL0	WDR13	I3LPL0_PIG	WD repeat domain 13	18.9158	18.5963	21.4886	17.0887	19.036	21.6245	21.8216	21.5125
F1ST54	ALDH1B1	F1ST54_PIG	Aldehyde dehydrogenase 1 family member B1	16.2576	17.3231	19.2645	18.6292	16.8561	19.417	19.5311	19.839
A0A287BCK2	TRIM56	A0A287BCK2_PIG	RING-type E3 ubiquitin transferase	17.6951	16.4199	20.1796	18.8165	20.9072	18.596	20.0265	20.1352
A0A287B2B8	MXRA7	A0A287B2B8_PIG	Matrix remodeling associated 7	22.4956	21.9089	22.5775	22.5116	21.5935	21.2661	21.7699	21.0217
F2Z5C1	ANXA5	F2Z5C1_PIG	Annexin	23.4754	23.4954	24.9884	23.5896	24.1447	24.121	25.4731	24.9305
F1SI25	LRRC57	F1SI25_PIG	Leucine rich repeat containing 57	20.108	16.9301	21.0557	17.7172	21.5087	20.3167	20.9414	20.8296
I3LFU3	I3LFU3	I3LFU3_PIG	Uncharacterized protein	18.6096	16.6226	18.8219	17.0707	19.9018	19.2893	20.1581	20.4532
I3LVS7	RHOA	I3LVS7_PIG	Ras homolog family member A	22.8786	22.1484	23.8868	23.0123	23.6028	23.5821	24.3594	24.6534
E5F1H4	STAT6	E5F1H4_PIG	Signal transducer and activator of transcription	17.6176	18.0821	22.6641	21.7217	22.5809	21.5111	22.8493	22.7875
A0A287AZA7	RPS27A	A0A287AZA7_PIG	Ubiquitin-ribosomal protein eS31 fusion protein	22.8238	22.9389	22.4704	22.7252	23.1656	23.7579	22.215	23.021
A0A8D1SZ54	GET3	A0A8D1SZ54_PIG	Guided entry of tail-anchored proteins factor 3, ATPase	20.5123	21.2508	22.18	20.7675	21.6523	21.7248	21.8881	22.0604
F1RFV5	PSMB6	F1RFV5_PIG	Proteasome subunit beta	23.4928	23.6739	22.9333	22.6035	23.3887	23.6365	23.3045	22.8752
A0A4X1TXJ8	RPL30	A0A4X1TXJ8_PIG	Large ribosomal subunit protein eL30	21.8529	21.9931	23.9488	22.4769	23.7234	23.7821	24.3748	24.8042
A0A286ZX08	CLIP2	A0A286ZX08_PIG	CAP-Gly domain containing linker protein 2	18.4821	16.3672	18.2423	19.2287	18.6724	19.1016	19.1268	18.7128
F2Z5N9	PELO	F2Z5N9_PIG	Protein pelota homolog	18.0074	19.1802	19.5584	17.4072	19.4919	19.6322	19.5359	19.4987
Q007T5	ARF6	ARF6_PIG	ADP-ribosylation factor 6	17.2146	21.901	21.6221	17.1533	22.4366	21.0338	22.2244	22.186
Q8MIZ3	DCPS	DCPS_PIG	m7GpppX diphosphatase	19.044	20.6994	19.9723	16.943	20.1396	20.8376	20.4351	19.9526
A0A8W4F7N8	NDUFA7	A0A8W4F7N8_PIG	NADH dehydrogenase [ubiquinone] 1 alpha subcomplex subunit 7	17.2121	17.1772	19.7078	19.0678	20.2728	19.4123	20.3397	20.0534
A0A287AV76	BAG2	A0A287AV76_PIG	BAG cochaperone 2	22.7635	22.482	20.8255	21.6472	21.6857	21.084	20.7244	20.2616
Q6QAP7	RPS17	RS17_PIG	Small ribosomal subunit protein eS17	22.7801	22.7011	23.6762	22.9504	23.9747	23.7532	23.5564	23.9196
C5H0C6	OTUB1	C5H0C6_PIG	Ubiquitin thioesterase	21.9766	22.4717	22.7521	21.8629	22.5687	22.785	22.9524	22.8136
F1SN68	ORM1	F1SN68_PIG	Alpha-1-acid glycoprotein	24.9649	24.9286	22.9127	25.1712	25.2052	26.0632	25.7509	25.0314
F1S4K7	PGM2	F1S4K7_PIG	Phosphoglucomutase 2	17.6751	17.9005	19.0209	17.1347	20.0974	18.7888	20.1291	20.0059
A0A5G2QHV1	NAGLU	A0A5G2QHV1_PIG	N-acetyl-alpha-glucosaminidase	18.9656	19.0174	18.8746	20.3089	19.7509	20.2727	19.3179	19.4452
Q2VTP6	FKBP1A	Q2VTP6_PIG	peptidylprolyl isomerase	24.8059	24.8399	24.3987	25.1056	23.3874	24.4094	23.3499	23.9006
A0A5G2QMA5	FAM114A1	A0A5G2QMA5_PIG	Family with sequence similarity 114 member A1	22.205	21.9916	21.8886	21.8278	21.8451	22.107	22.4103	22.225
F1S386	THOC3	F1S386_PIG	THO complex 3	17.1311	16.8713	19.88	19.5388	19.6041	19.674	19.5955	19.6391
I3L825	BORCS6	I3L825_PIG	BLOC-1-related complex subunit 6	16.7665	18.0518	19.3547	16.2612	18.8452	19.2206	19.7343	19.0285
P0C5I2	GMPPB	GMPPB_PIG	Mannose-1-phosphate guanyltransferase beta	18.5728	19.6404	20.6879	19.7652	20.9781	20.722	21.484	21.4117
A0A480K409	WDR73	A0A480K409_PIG	WD repeat domain 73	17.6464	18.1267	16.6643	19.8409	17.2212	19.933	19.7167	19.9216
A0A287BPF4	COL6A3	A0A287BPF4_PIG	Collagen type VI alpha 3 chain	21.5688	22.0525	22.0209	22.2832	23.7834	23.1663	23.5149	24.011
A0A287B3S3	ITIH1	A0A287B3S3_PIG	Inter-alpha-trypsin inhibitor heavy chain 1	20.8215	21.9035	22.0981	20.3186	22.7544	22.7644	22.8141	23.4925
F1SET2	PDGFRL	F1SET2_PIG	Platelet-derived growth factor receptor-like protein	16.7091	20.1387	20.1858	17.4393	22.061	19.9493	22.0352	20.6514
A0A286ZLL9	SYNPO	A0A286ZLL9_PIG	Synaptopodin	22.6637	22.2078	21.6154	22.1095	20.1754	21.4548	20.0061	20.5465
A0A287B0V1	NANS	A0A287B0V1_PIG	N-acetylneuraminate synthase	21.9454	21.8302	21.3329	21.9041	22.0065	22.2154	21.8399	21.6062
Q8MJ80	HAMP	HEPC_PIG	Hepcidin	19.0101	18.8831	18.5607	18.182	16.79	17.4706	18.3631	16.121
A0A286ZUD5	SNAPIN	A0A286ZUD5_PIG	SNARE-associated protein Snapin	21.1131	21.0873	19.9833	21.0001	21.4273	21.4039	21.1365	21.1197
F1RUX1	CORO1B	F1RUX1_PIG	Coronin	23.3499	23.4834	23.6478	22.9666	21.794	22.698	22.2623	22.474
A8BV05	ANGPTL2	A8BV05_PIG	Angiopoietin like 2	19.1711	18.943	18.3023	20.1921	20.098	19.7952	20.085	20.2505
F1SHL0	CLEC14A	F1SHL0_PIG	C-type lectin domain containing 14A	19.8257	20.5965	21.0535	21.024	21.8566	21.3379	22.0303	21.1811
A0A287A3A0	SFRP4	A0A287A3A0_PIG	Secreted frizzled-related protein 4	21.6749	21.3224	20.0252	21.5452	21.936	23.0594	21.6733	22.4047
A0A287APK0	PGLS	A0A287APK0_PIG	6-phosphogluconolactonase	22.6937	23.1774	23.2841	22.6497	23.0289	23.6821	23.6635	23.6493
F1RI50	FOXK1	F1RI50_PIG	Forkhead box K1	17.9338	16.7739	20.3077	18.8732	20.4691	20.8775	20.6388	20.2941
Q68RU1	ApoN	Q68RU1_PIG	Ovarian and testicular apolipoprotein N	21.1915	22.3812	22.7664	21.7707	24.1213	22.6895	23.722	24.0719
F1S1M3	SRPX2	F1S1M3_PIG	Sushi repeat containing protein X-linked 2	21.4167	20.927	20.0394	20.0289	21.5396	21.361	21.3697	21.3031
A0A5K1V3V4	MAVS	A0A5K1V3V4_PIG	Mitochondrial antiviral signaling protein	23.6505	23.5555	23.0034	23.9953	20.7718	20.5283	20.996	22.4876
I3L9M3	FIBIN	I3L9M3_PIG	Fin bud initiation factor homolog	21.4889	20.918	20.3719	21.1794	17.9614	18.3189	20.2882	19.7241
A0A287B088	PSMB4	A0A287B088_PIG	Proteasome subunit beta	22.2174	22.5056	22.3532	21.7748	22.29	23.3053	23.2265	23.2575
A0A287AJ85	SNRNP70	A0A287AJ85_PIG	U1 small nuclear ribonucleoprotein 70 kDa	19.8991	20.3702	19.6815	18.6481	20.9982	20.7398	20.5266	20.6526
F1S4Z9	SNTA1	F1S4Z9_PIG	Syntrophin alpha 1	21.7352	21.7162	21.4866	20.0144	18.686	18.3247	18.2136	17.426
A0A287AL10	FTH1	A0A287AL10_PIG	Ferritin	20.147	20.5146	18.9861	20.7434	22.0075	23.2571	21.5512	22.7183
Q08092	CNN1	CNN1_PIG	Calponin-1	29.8442	29.351	29.5103	29.488	25.4165	25.0594	25.022	25.0141
F1SJP6	NDUFA6	F1SJP6_PIG	NADH dehydrogenase [ubiquinone] 1 alpha subcomplex subunit 6	19.4504	20.0654	20.4144	19.7093	20.8124	20.9851	21.159	20.8805
A0A287AWN1	MCRIP1	A0A287AWN1_PIG	MAPK regulated corepressor interacting protein 1	21.4322	21.1027	20.2048	21.5616	20.7634	21.1143	20.5601	20.3247
A0A4X1VHH1	SMARCA5	A0A4X1VHH1_PIG	SWI/SNF related, matrix associated, actin dependent regulator of chromatin, subfamily a, member 5	17.8152	17.5502	18.2576	17.4749	18.0831	15.8715	17.9879	19.5065
A0A5G2QQU9	PFN2	A0A5G2QQU9_PIG	Profilin	22.5206	22.4957	21.5885	22.6456	21.4372	22.2617	21.2841	21.6568
A0A4X1UIB2	FIS1	A0A4X1UIB2_PIG	Mitochondrial fission 1 protein	19.8016	20.2423	21.9052	18.8237	17.3422	20.8103	21.2781	21.4818
F1RFA8	MLST8	F1RFA8_PIG	Target of rapamycin complex subunit LST8	17.8067	20.0381	19.1868	19.56	17.9587	19.4061	17.7702	17.0711
I3LHY5	CCDC102A	I3LHY5_PIG	Coiled-coil domain containing 102A	19.6216	19.7817	19.2714	19.8806	19.2808	19.3672	19.6345	19.1244
A0A286ZX74	SRSF5	A0A286ZX74_PIG	Serine and arginine rich splicing factor 5	20.3102	20.0987	19.3469	20.7601	19.2389	20.5299	18.3801	19.6879
A0A287BPE4	TRADD	A0A287BPE4_PIG	Tumor necrosis factor receptor type 1-associated DEATH domain protein	18.17	16.8801	21.1373	21.4418	19.4699	17.495	21.7426	21.5797
I3LG96	TNXB	I3LG96_PIG	Tenascin XB	22.0044	21.8228	16.4933	21.0945	20.79	19.8538	20.2657	20.2736
A0A286ZWA5	UBQLN2	A0A286ZWA5_PIG	Ubiquilin 2	22.4298	22.2959	21.9188	22.6883	21.7883	22.2652	22.0937	21.885
A0A5G2R996	A0A5G2R996	A0A5G2R996_PIG	KASH domain-containing protein	16.991	17.663	20.6408	18.4237	18.1314	17.8188	20.2397	20.0355
F1S288	SNTB1	F1S288_PIG	Syntrophin beta 1	19.9509	21.0734	19.3439	17.8355	19.6178	21.1847	19.3911	19.4548
A0A8W4FG88	RAB8A	A0A8W4FG88_PIG	RAB8A, member RAS onco family	18.2824	16.2745	16.9658	16.0742	17.4122	16.2066	17.579	17.2461
F1RXC7	CASC3	F1RXC7_PIG	Protein CASC3	18.9631	18.7937	17.6761	18.1058	18.0378	18.4476	17.7673	18.1603
I3LF59	TSC22D2	I3LF59_PIG	TSC22 domain family member 2	20.4538	20.2474	19.2542	20.7427	20.2569	19.8973	19.5729	19.1502
F1S814	PGM1	F1S814_PIG	Phosphoglucomutase 1	20.1645	20.5343	24.072	21.523	22.9004	21.2075	22.761	22.7113
A0A8W4FCN0	PLCD1	A0A8W4FCN0_PIG	Phosphoinositide phospholipase C	17.6744	19.2388	21.3975	19.7677	20.3586	19.1539	20.6735	20.2739
A0A287B859	SREK1	A0A287B859_PIG	Splicing regulatory glutamic acid and lysine rich protein 1	20.0032	20.0165	19.5192	20.1532	18.7657	20.069	20.3283	19.7684
F6Q1M2	ASNS	F6Q1M2_PIG	Asparagine synthetase [glutamine-hydrolyzing]	18.4399	17.5429	20.7525	18.2142	20.9352	16.5546	20.3957	20.3293
K7GM40	APOA1	K7GM40_PIG	Apolipoprotein A1	27.4652	29.2545	26.4384	26.2284	27.4276	27.7922	28.7414	27.6303
A0A480ULF1	SAP18	A0A480ULF1_PIG	Histone deacetylase complex subunit SAP18	17.844	20.7747	22.0312	18.7909	17.9867	22.7006	17.223	22.4108
F2Z5U3	WDR82	F2Z5U3_PIG	WD repeat domain 82	17.6431	17.5011	19.6912	17.8997	17.7271	17.7594	19.5022	19.2462
A5D9P0	RING1	A5D9P0_PIG	RING-type E3 ubiquitin transferase	20.6867	20.5288	19.3682	20.6442	19.7378	20.5477	19.3492	19.6007
F2Z5N5	RPL26L1	F2Z5N5_PIG	60S ribosomal protein L26-like 1 isoform X1	17.2638	18.7096	21.1142	19.5687	20.2541	20.5096	17.9408	20.9289
F1RGT2	EGLN1	F1RGT2_PIG	Egl-9 family hypoxia inducible factor 1	19.778	20.3148	18.2662	17.6623	18.6233	18.4003	19.6004	17.8949
A0A287AGM8	DDOST	A0A287AGM8_PIG	Dolichyl-diphosphooligosaccharide--protein glycosyltransferase 48 kDa subunit	18.2676	19.8777	21.3465	19.9186	22.2882	17.1481	21.6443	21.8006
A0A286ZVI6	SASH1	A0A286ZVI6_PIG	SAM and SH3 domain containing 1	20.4902	19.3437	19.5224	20.1031	18.2877	19.9379	19.5936	19.7324
F1SV23	NDUFS5	F1SV23_PIG	NADH dehydrogenase [ubiquinone] iron-sulfur protein 5	20.3885	20.9075	19.2801	20.7862	20.0098	20.9471	19.4709	20.1607
A0A286ZLU2	HAAO	A0A286ZLU2_PIG	3-hydroxyanthranilate 3,4-dioxygenase	21.6854	23.0137	21.7905	22.9509	22.4326	21.8183	17.9971	22.266
A0A286ZYX8	ALDOA	A0A286ZYX8_PIG	Fructose-bisphosphate aldolase	23.9155	24.4178	25.5178	24.3714	24.0349	24.5815	25.0466	24.9954
I3LJD8	PRKAA1	I3LJD8_PIG	Acetyl-CoA carboxylase kinase	18.4907	18.2164	19.4919	18.1797	16.7916	17.4773	19.5418	19.5118
A0A286ZLK7	RNPS1	A0A286ZLK7_PIG	RNA-binding protein with serine-rich domain 1	21.1444	21.289	21.5138	21.8132	20.2093	21.9807	20.0861	21.575
A0A8D0U9W6	ERGIC1	A0A8D0U9W6_PIG	Endoplasmic reticulum-Golgi intermediate compartment protein	18.2292	17.1805	21.5474	17.765	19.3399	17.2248	21.0325	20.6702
Q8HZW2	MYOC	Q8HZW2_PIG	Myocilin	18.4258	19.3888	18.1825	20.3831	18.1472	20.0893	19.1988	17.7938
A5GFN6	RAE1	RAEL1_PIG	mRNA export factor	21.4835	20.8297	20.2384	20.8216	20.5707	21.6183	20.0939	21.01
D2D0E0	CHKB	D2D0E0_PIG	Choline kinase beta	19.2004	17.6318	19.6004	17.9479	19.1891	18.456	19.4811	19.2126
A0A5G2RFM4	HEXIM1	A0A5G2RFM4_PIG	HEXIM P-TEFb complex subunit 1	19.3526	19.132	17.5912	19.8417	18.1988	19.3632	16.9086	19.1051
F1SJ71	PTPN9	F1SJ71_PIG	Protein tyrosine phosphatase non-receptor type 9	17.8557	18.2238	21.2888	17.0312	19.252	17.8874	20.5686	19.8369
A0A4X1TUN3	TAOK3	A0A4X1TUN3_PIG	TAO kinase 3	20.5343	20.4659	18.9985	20.5185	19.1048	20.906	19.9129	20.6404
A0A287BAW0	NDUFA5	A0A287BAW0_PIG	NADH dehydrogenase [ubiquinone] 1 alpha subcomplex subunit 5	19.2846	19.2226	18.2813	17.4394	17.5598	18.7136	18.6846	18.9761
A0A287AE36	RPL38	A0A287AE36_PIG	Large ribosomal subunit protein eL38	21.0131	21.1156	21.5831	21.5741	21.4999	22.0998	21.1694	21.7563
A0A287ACS0	LUC7L3	A0A287ACS0_PIG	LUC7 like 3 pre-mRNA splicing factor	17.8802	19.3698	19.847	18.5792	17.734	20.0487	19.2887	19.8503
A0A287AB58	ISG15	A0A287AB58_PIG	ISG15 ubiquitin like modifier	22.1977	22.7855	21.9981	16.7194	17.9047	23.4422	22.7651	22.4674
A5GFX7	CTSZ	A5GFX7_PIG	cathepsin X	23.6045	23.5149	22.9068	23.8686	22.4839	24.5145	22.6545	23.2724
I3LUI9	DYNLT3	I3LUI9_PIG	Dynein light chain Tctex-type 3	18.4417	17.8771	21.6641	20.0364	18.9119	20.0078	21.0719	20.5079
Q2EN77	MGST3	Q2EN77_PIG	Microsomal glutathione S-transferase 3	20.688	20.5821	22.6468	21.1712	21.4089	21.0263	20.9087	21.7508
A0A287AR08	ZDHHC5	A0A287AR08_PIG	Palmitoyltransferase	19.7146	19.7984	18.913	19.9466	18.86	20.3581	19.8738	19.383
A0A8W4FA88	NEBL	A0A8W4FA88_PIG	Nebulette	18.7877	20.1678	19.5608	20.5734	18.7981	19.2139	18.8371	18.9625
P20112	SPARC	SPRC_PIG	SPARC	25.5086	25.2226	25.7647	26.6307	25.7545	25.2889	25.9878	24.502
P15468	RNASE4	RNAS4_PIG	Ribonuclease 4	23.4627	22.9993	22.3022	23.0172	22.9503	21.7255	22.9823	22.0093
A0A287B8F3	ALDOA	A0A287B8F3_PIG	Fructose-bisphosphate aldolase	23.8907	23.7433	24.3796	23.2819	23.101	24.3388	24.2687	24.7174
F1SFV3	S100A14	F1SFV3_PIG	Protein S100-A14 isoform X1	17.6148	19.5585	20.1405	20.0235	20.3255	19.1274	20.9218	19.2115
O62680	CD59	CD59_PIG	CD59 glycoprotein	23.5565	23.6353	23.185	23.4484	23.3681	23.9101	24.5758	23.6397
F1RMW0	ZNF428	F1RMW0_PIG	Zinc finger protein 428	17.4669	20.6075	19.9981	17.7178	18.7289	21.268	16.6443	19.9744
A0A4X1VQG5	TIMM10	A0A4X1VQG5_PIG	Mitochondrial import inner membrane translocase subunit	21.5033	21.4891	21.0328	21.7159	21.5617	21.6066	21.3956	20.7195
A0A480TWJ1	EXOC3	A0A480TWJ1_PIG	Exocyst complex component 3	17.2144	17.1056	20.4175	17.7539	18.0939	17.7923	20.4318	20.3377
K7GQ50	S100A1	K7GQ50_PIG	Protein S100-A1	17.0103	18.8768	21.5665	18.5944	20.8049	21.8927	17.5054	17.8808
A0A8W4FFA0	LSM12	A0A8W4FFA0_PIG	LSM12 homolog	20.9731	21.027	20.2647	21.2194	20.6625	21.0368	20.8937	20.3831
F1RS73	ARHGAP10	F1RS73_PIG	Rho GTPase-activating protein 10	18.6418	17.2555	20.7219	18.8104	18.7476	17.4693	19.4079	19.218
A0A287AUE4	UBE2K	A0A287AUE4_PIG	E2 ubiquitin-conjugating enzyme	18.6779	16.8452	21.8962	17.6279	21.5976	17.7216	18.0131	21.7651
A0A286ZIC1	GSN	A0A286ZIC1_PIG	Gelsolin	24.6866	24.8338	24.6629	24.8154	24.6484	24.1583	24.6102	24.2782
F1RUL1	RBM17	F1RUL1_PIG	Splicing factor 45	20.4669	20.7508	19.8592	17.2464	18.9101	20.436	19.878	19.9874
F1SN51	INPP1	F1SN51_PIG	Inositol polyphosphate 1-phosphatase isoform X1	17.5967	17.9523	18.2373	17.36	18.4034	17.2191	19.6097	19.9378
F1RIU9	CHCHD2	F1RIU9_PIG	Coiled-coil-helix-coiled-coil-helix domain containing 2	20.6293	21.2032	20.5121	21.0354	21.0886	21.3671	17.7324	20.4394
A0A287AUY5	HDGFL3	A0A287AUY5_PIG	HDGF like 3	22.6982	22.6029	20.2296	22.632	20.6873	21.5088	19.7295	20.5832
F1SLD2	FAM136A	F1SLD2_PIG	Protein FAM136A	20.1321	19.9913	18.9466	20.6053	17.7662	20.3884	18.435	19.4357
F1RM42	SYMPK	F1RM42_PIG	Symplekin scaffold protein	17.4995	20.4107	19.4935	20.4667	18.0795	20.6329	20.2698	19.6529
A0A287B874	ITGA11	A0A287B874_PIG	Integrin subunit alpha 11	17.7553	17.7664	19.4363	17.3649	18.4192	18.5239	19.8523	20.8525
F1SU35	CIAO1	F1SU35_PIG	Probable cytosolic iron-sulfur protein assembly protein CIAO1	22.2546	22.0223	21.3299	22.6069	22.25	22.3939	21.4245	21.7331
A0A4X1VLK2	TTC9C	A0A4X1VLK2_PIG	Tetratricopeptide repeat domain 9C	19.7652	19.6827	18.4505	18.7172	18.6213	17.4446	17.8639	18.8967
Q767L6	FLOT1	FLOT1_PIG	Flotillin-1	19.8411	20.4809	20.0948	19.8199	20.6985	20.2137	20.4497	20.0884
F1RW04	TRIM65	F1RW04_PIG	Tripartite motif containing 65	19.7804	19.1277	20.5377	19.7994	19.9321	19.2079	20.0303	19.3762
A0A4X1UDZ1	FNTB	A0A4X1UDZ1_PIG	Protein farnesyltransferase subunit beta	17.1312	19.7125	21.0073	17.7265	19.887	19.8834	20.5913	20.2155
F1RWC5	KIF5B	F1RWC5_PIG	Kinesin-like protein	18.6683	17.7407	19.4438	17.8757	19.3936	17.7695	19.3007	19.3247
F1S902	COMP	F1S902_PIG	Cartilage oligomeric matrix protein	20.0353	19.712	22.7543	21.8479	20.7666	20.7007	20.5717	19.5865
Q9TDR1	MT-ND5	NU5M_PIG	NADH-ubiquinone oxidoreductase chain 5	17.5829	18.0582	20.3311	18.7925	19.4467	18.6338	19.9321	20.6388
A0A8D1LI22	COX6A1	A0A8D1LI22_PIG	Cytochrome c oxidase subunit	22.8775	23.6672	22.6888	23.8946	23.3263	22.9847	22.9536	23.196
F1RHJ2	HDGF	F1RHJ2_PIG	Heparin binding growth factor	23.9639	23.7427	22.8749	23.4659	22.3985	23.6795	21.7145	22.8496
F1RIW5	PSMG3	F1RIW5_PIG	Proteasome assembly chaperone 3	17.7296	17.8101	19.6215	16.3837	18.0463	17.8513	18.9329	18.5784
F1REX9	ARPC1A	F1REX9_PIG	Actin-related protein 2/3 complex subunit	17.8835	20.3742	21.6286	20.0291	18.1782	19.857	20.1371	20.0309
A0A4X1TCX1	FKBP14	A0A4X1TCX1_PIG	peptidylprolyl isomerase	19.9092	20.1213	19.0122	20.158	20.0807	19.3715	20.3176	19.6381
Q9N1F5	GSTO1	GSTO1_PIG	Glutathione S-transferase omega-1	23.3068	24.5973	25.1832	23.0202	25.0016	24.06	24.7813	24.9648
A0A8D0MLF8	A0A8D0MLF8	A0A8D0MLF8_PIG	Large ribosomal subunit protein uL13	21.3581	22.1826	22.7682	22.5303	23.469	22.4553	22.3529	22.9382
A0A8W4FE28	CHCHD7	A0A8W4FE28_PIG	Coiled-coil-helix-coiled-coil-helix domain containing 7	20.2	19.9303	18.6206	20.0585	18.2713	19.456	19.1921	18.4795
A0A287BQ34	FGFBP3	A0A287BQ34_PIG	Fibroblast growth factor binding protein 3	17.9429	17.4045	18.8711	18.2218	18.5072	16.8896	18.349	17.5238
P0C8B5	GON7	GON7_PIG	EKC/KEOPS complex subunit GON7	20.8626	20.7899	19.9037	21.3617	20.8062	20.8405	20.4433	20.1578
A0A286ZI97	PGLYRP1	A0A286ZI97_PIG	Peptidoglycan-recognition protein	20.7727	21.8688	18.4267	19.4198	20.9176	21.2892	19.6467	19.6781
A0A287BB12	MCCC1	A0A287BB12_PIG	Methylcrotonyl-CoA carboxylase subunit 1	16.5252	18.1297	21.671	18.5327	21.2192	17.7803	21.1114	21.249
A0A287AZ57	NUP62	A0A287AZ57_PIG	Nucleoporin 62	22.3383	22.4021	21.3621	22.5976	21.5494	22.9169	21.7624	21.807
I3LSD3	I3LSD3	I3LSD3_PIG	60S ribosomal protein L13	21.1142	20.6515	20.5862	20.6238	20.8444	21.8172	20.371	21.4702
F1SCC9	LOC106504545	F1SCC9_PIG	Serpin domain-containing protein	20.7223	23.5872	21.8263	22.0375	24.5941	25.7624	22.3234	23.3519
F2Z5F7	DPY30	F2Z5F7_PIG	Dpy-30 histone methyltransferase complex regulatory subunit	22.8112	22.5536	20.8089	22.682	22.1709	22.6372	21.9962	21.7761
A0A4X1UG52	DENR	A0A4X1UG52_PIG	Density-regulated protein	21.5251	21.12	21.4065	21.592	17.4798	20.8728	20.7679	20.6361
I3LNW9	DVL3	I3LNW9_PIG	Dishevelled segment polarity protein 3	17.4807	19.4092	19.6399	16.2022	18.5018	19.3047	17.9699	19.6276
F1RGW3	COA6	F1RGW3_PIG	Cytochrome c oxidase assembly factor 6	17.5335	17.4338	15.9255	17.9623	18.3772	16.9534	18.1349	15.5162
A0A5G2QVN7	FKBP4	A0A5G2QVN7_PIG	peptidylprolyl isomerase	22.7005	23.131	22.303	22.775	22.2723	23.192	22.3316	22.6141
G3FP13	PQBP1	G3FP13_PIG	Polyglutamine binding protein 1	20.5666	20.2707	19.3077	20.5264	20.1227	20.4342	19.8118	20.1811
A0A287AR46	HABP4	A0A287AR46_PIG	Hyaluronan binding protein 4	17.7076	19.9789	19.3137	17.5704	19.6532	19.3033	19.3651	18.0036
A0A287A5T1	ABHD14B	A0A287A5T1_PIG	Abhydrolase domain containing 14B	21.57	21.9236	22.0594	22.231	21.4779	21.6647	21.8703	21.5473
A0A287ACW6	USP9X	A0A287ACW6_PIG	ubiquitinyl hydrolase 1	18.5292	16.9665	20.9694	17.2673	20.1956	19.2307	20.1697	20.5575
A0A4X1VID5	KRAS	A0A4X1VID5_PIG	GTPase KRas isoform X2	20.8113	19.8538	20.2636	17.8421	21.1237	20.0101	19.8262	20.3151
A0A286ZFW3	APOH	A0A286ZFW3_PIG	Beta-2-glycoprotein 1	25.604	26.2804	24.3015	25.7364	25.7889	25.8907	25.261	25.2974
A0A4X1VTF6	C2H19orf25	A0A4X1VTF6_PIG	Chromosome 2 C19orf25 homolog	20.5961	20.4619	19.3401	20.8636	21.2261	20.6078	20.0843	19.795
F1SDF8	BOLA1	F1SDF8_PIG	BolA family member 1	21.5505	21.5626	20.2042	21.5522	18.4682	20.6986	20.3795	20.3724
I3LEF2	NXN	I3LEF2_PIG	Nucleoredoxin	18.0115	18.6072	22.0233	19.2535	21.2873	19.7064	20.9865	21.526
A0A4X1U8S9	EFNB2	A0A4X1U8S9_PIG	Ephrin B2	18.7042	18.2383	20.5877	21.0598	17.8458	21.3914	17.8181	17.7263
P28839	LAP3	AMPL_PIG	Cytosol aminopeptidase	18.0503	17.6181	21.4645	22.1264	18.5084	22.0248	21.3405	21.1712
F1S9A4	F1S9A4	F1S9A4_PIG	EF-hand domain-containing protein	19.6169	19.4525	19.1636	21.1255	20.2521	20.5152	19.7785	19.9658
F1RGX4	LOC110259958	F1RGX4_PIG	Globin family profile domain-containing protein	22.9506	24.0305	19.7363	20.7866	23.8201	22.8623	22.3748	22.9287
F1RW03	MRPL38	F1RW03_PIG	39S ribosomal protein L38, mitochondrial	16.9331	17.6704	17.2785	16.8406	18.3364	17.3058	17.2258	17.7483
F1SED8	SLC4A1AP	F1SED8_PIG	Solute carrier family 4 member 1 adaptor protein	19.8773	19.6632	18.1786	19.9375	19.0265	20.1077	18.9915	19.5882
F1SPR8	PWP1	F1SPR8_PIG	PWP1 homolog, endonuclein	20.2244	19.9326	17.7993	20.4029	19.4573	20.2026	19.1648	19.7124
A0A287AHC5	GNG7	A0A287AHC5_PIG	Guanine nucleotide-binding protein subunit gamma	19.0209	18.1846	20.5975	18.4149	19.111	17.4787	19.5562	17.7654
A0A480Y9B4	QNG1	A0A480Y9B4_PIG	Queuosine 5'-phosphate N-glycosylase/hydrolase	17.3612	18.7029	21.5866	18.7921	16.9578	17.3539	20.0267	20.2841
A0A286ZXT8	UBE2K	A0A286ZXT8_PIG	E2 ubiquitin-conjugating enzyme	18.4239	16.7638	23.0409	21.2651	22.1611	20.7315	21.8246	21.7044
A0MLS8	PRKG1	A0MLS8_PIG	cGMP-dependent protein kinase	16.1164	18.5015	21.1031	19.8697	18.4296	17.4246	17.6804	18.8468
A0A287A4F4	RIMOC1	A0A287A4F4_PIG	RAB7A interacting MON1-CCZ1 complex subunit 1	17.5155	18.1578	22.3661	21.0523	21.5323	20.2633	21.9073	21.8316
A0A287BE50	ZFYVE21	A0A287BE50_PIG	Zinc finger FYVE domain-containing protein 21 isoform 2	18.0305	15.1387	20.444	20.393	17.6083	20.7423	20.862	20.6931
A0A287BM53	RPL7A	A0A287BM53_PIG	60S ribosomal protein L7a	22.0907	22.5537	24.2104	23.3357	24.8434	23.9028	22.9045	24.3911
F1SQP4	NDUFA12	F1SQP4_PIG	NADH dehydrogenase [ubiquinone] 1 alpha subcomplex subunit 12	19.4448	19.7598	21.6253	17.7405	21.354	20.5296	20.937	21.499
F1STC3	F1STC3	F1STC3_PIG	Ig-like domain-containing protein	22.8655	22.7421	21.5322	22.7748	22.3579	24.5677	23.1149	22.9884
Q95342	RPL18	RL18_PIG	Large ribosomal subunit protein eL18	19.8956	20.5732	23.7946	22.8512	24.0613	23.2821	22.7243	23.4411
I3LGM4	NDUFA11	I3LGM4_PIG	NADH dehydrogenase [ubiquinone] 1 alpha subcomplex subunit 11	17.4773	17.5485	19.9063	18.0436	20.2718	17.3088	20.3251	20.2632
A0A287B2C5	A0A287B2C5	A0A287B2C5_PIG	SUMO-activating enzyme subunit 2	17.5894	18.4708	20.6364	19.8586	19.0711	19.497	20.7406	20.872
A0A287BDP1	A0A287BDP1	A0A287BDP1_PIG	Protein jagunal homolog 1	17.5367	20.578	18.9446	20.0065	20.0765	18.8544	19.1245	19.2396
F1RRF3	ZNF330	F1RRF3_PIG	Zinc finger protein 330	17.3855	17.6038	17.2152	17.7132	17.7296	17.5331	18.4869	16.9688
A0A0U2ETD0	EMD	A0A0U2ETD0_PIG	Emerin	22.8515	22.5861	22.8874	22.6542	22.6813	22.2256	22.728	22.1931
P54612	PPP2R1A	2AAA_PIG	Serine/threonine-protein phosphatase 2A 65 kDa regulatory subunit A alpha isoform	20.0013	20.017	23.433	21.4317	22.6748	22.1026	22.5756	22.9301
Q29092	HSP90B1	ENPL_PIG	Endoplasmin	21.1738	21.2352	21.86	21.3755	22.2443	22.5756	21.0636	21.5547
A0A480KE10	NAGK	A0A480KE10_PIG	N-acetyl-D-glucosamine kinase	17.8549	17.6247	21.2248	17.8231	19.9695	19.6928	20.6694	20.9172
F1S9H7	F1S9H7	F1S9H7_PIG	Ig-like domain-containing protein	23.0198	23.2727	22.4477	24.3263	23.4083	23.8399	23.7165	23.1104
F1RGG1	RPS19	F1RGG1_PIG	Small ribosomal subunit protein eS19	19.5239	19.6646	20.6354	19.9923	19.6532	21.347	21.01	21.5324
I3LCE6	BAZ1B	I3LCE6_PIG	Bromodomain adjacent to zinc finger domain 1B	18.4979	17.1782	18.4432	16.0707	18.2875	18.0209	18.3799	19.1241
A0A4X1TPT1	LOC100519675	A0A4X1TPT1_PIG	Large ribosomal subunit protein eL33	21.9927	22.034	23.8735	23.4065	24.4376	23.5116	23.0597	24.1934
F1SS01	ARPC2	F1SS01_PIG	Arp2/3 complex 34 kDa subunit	20.753	21.3995	24.3929	21.6729	22.8266	22.9894	23.3458	23.7624
A0A287AJT7	RPL28	A0A287AJT7_PIG	Large ribosomal subunit protein eL28	23.0137	23.7121	24.3639	24.1413	25.3246	24.8914	23.8982	25.075
F1RKR4	TMED3	F1RKR4_PIG	Transmembrane p24 trafficking protein 3	19.3451	19.6993	21.6947	20.9383	22.1527	21.7157	22.3978	22.2549
F2Z5Q6	RPS6	F2Z5Q6_PIG	40S ribosomal protein S6	21.8663	21.9867	22.8297	22.376	22.5764	23.2446	22.395	23.2824
A0A8W4FKF3	TBCC	A0A8W4FKF3_PIG	Tubulin folding cofactor C	21.5189	17.5805	20.986	20.7118	18.5551	21.1416	16.8721	18.6323
F1S408	FAM98A	F1S408_PIG	Family with sequence similarity 98 member A	18.4187	16.7239	23.1073	21.6551	22.7357	21.4088	22.9248	23.2528
A0A5G2QK01	ADPGK	A0A5G2QK01_PIG	ADP dependent glucokinase	17.8862	17.7023	20.1091	17.9559	20.0322	19.3809	21.0397	21.1135
A0A5K1VDW0	ARPC5L	A0A5K1VDW0_PIG	Actin-related protein 2/3 complex subunit 5	17.6923	23.5028	22.9177	22.2891	22.9601	23.3151	22.8913	22.7624
A0A287B5Q7	PSMD8	A0A287B5Q7_PIG	26S proteasome non-ATPase regulatory subunit 8	17.4984	17.2182	21.9554	17.2758	21.2442	20.4748	21.8175	21.8724
F6PSJ3	APOC2	F6PSJ3_PIG	Apolipoprotein C-II	20.6273	22.191	16.4581	21.0377	22.3846	22.0274	21.2336	20.6381
A0A287AWV5	LAMB2	A0A287AWV5_PIG	Laminin subunit beta-2	22.3091	23.1541	23.6576	22.4946	22.6772	21.6026	23.1056	20.1521
A0A286ZXA5	C1QTNF2	A0A286ZXA5_PIG	C1q and TNF related 2	19.9583	20.1924	21.3307	16.942	18.5706	18.9742	17.6341	16.9734
F1RTB0	ARMC1	F1RTB0_PIG	Armadillo repeat-containing protein 1	17.3837	17.5073	21.0594	19.2045	20.3025	19.5797	20.4272	20.484
F1SV18	POGLUT3	F1SV18_PIG	KDEL motif-containing protein 2	20.9285	21.1526	22.1156	20.959	21.8224	21.8789	22.7289	22.5352
A0A480XGR1	HYI	A0A480XGR1_PIG	Putative hydroxypyruvate isomerase	21.6179	21.342	20.1236	21.83	20.3768	20.378	20.0531	19.0941
I3LJR4	POLR2A	I3LJR4_PIG	DNA-directed RNA polymerase subunit	18.5653	18.1756	19.6245	16.7656	19.1171	18.9079	19.8803	20.4654
F2Z5N0	PSMA6	F2Z5N0_PIG	Proteasome subunit alpha type	23.5012	23.9602	23.8124	17.3056	23.6543	24.2637	24.0006	24.1823
A0A287AXP9	COLGALT1	A0A287AXP9_PIG	Collagen beta(1-O)galactosyltransferase 1	19.3136	19.4042	21.0534	19.513	21.3465	21.2341	21.6175	21.9692
I3L5M7	DUSP28	I3L5M7_PIG	Dual specificity phosphatase 28	20.4037	20.3384	20.4225	19.0399	17.8875	20.7754	20.0232	17.9307
F1S2G3	TBCA	F1S2G3_PIG	Tubulin-specific chaperone A	24.1848	23.9484	22.7932	23.6446	22.5024	23.7033	21.7103	22.6823
F1RK83	SCARF2	F1RK83_PIG	Scavenger receptor class F member 2	17.7369	18.5739	18.7934	17.389	18.7502	16.742	17.5108	17.5385
I3L7Y1	RPL26	I3L7Y1_PIG	Ribosomal protein L26	20.0712	16.6168	22.1629	21.5867	23.2648	22.0105	21.1286	22.2139
A0A4X1SRC3	CHMP4A	A0A4X1SRC3_PIG	Charged multivesicular body protein 4A	20.0909	19.8957	18.9661	20.2849	19.9652	20.3015	19.608	19.7205
F1RJM8	ABHD11	F1RJM8_PIG	Abhydrolase domain containing 11	18.8958	20.1183	21.8787	20.7079	20.6081	21.1911	21.9427	21.9246
A0A8W4FEH2	C1QTNF5	A0A8W4FEH2_PIG	C1q and TNF related 5	16.8891	16.7749	22.4222	17.8791	17.6021	21.6915	23.9953	22.2001
P27917	APOC3	APOC3_PIG	Apolipoprotein C-III	22.7238	24.6436	23.3384	22.2165	25.5229	23.7676	24.4026	23.6947
A0A481CG38	COPZ2	A0A481CG38_PIG	Coatomer subunit zeta	17.7447	17.0058	21.4913	20.0119	21.8019	20.2493	21.8096	21.684
K7GQ95	S100A2	K7GQ95_PIG	S100 calcium binding protein A2	22.7165	21.8008	22.2243	21.7636	21.0423	19.6249	20.1646	19.1653
F2Z5Q9	NCBP2	F2Z5Q9_PIG	Nuclear cap-binding protein subunit 2	18.9178	19.7381	18.9524	19.9921	19.2951	19.994	19.1957	19.5205
F1S2E2	ANXA11	F1S2E2_PIG	Annexin	20.3532	21.9703	23.488	21.2579	22.7931	22.3517	23.3033	23.0491
A0A8W4FCQ5	H1-2	A0A8W4FCQ5_PIG	Histone H2B	25.2045	25.8816	27.1413	25.5118	28.0435	26.7611	25.3477	27.0055
F1RQE0	C1H9orf78	F1RQE0_PIG	Chromosome 1 C9orf78 homolog	20.662	20.3205	22.6385	18.0536	20.162	19.0697	17.1885	18.8937
A0A286ZNK4	YAP1	A0A286ZNK4_PIG	Yes1 associated transcriptional regulator	23.6246	23.3089	22.9593	23.9048	17.7298	22.9552	21.8484	22.3732
A0A287BF30	AARSD1	A0A287BF30_PIG	Alanyl-tRNA editing protein Aarsd1	19.7385	19.991	20.4264	19.1874	20.1125	20.402	20.054	19.8865
A0A8W4FA01	VAMP8	A0A8W4FA01_PIG	Vesicle associated membrane protein 8	20.3483	21.5012	21.8288	21.6782	22.396	21.0423	22.214	22.3581
A0A287AEY7	VSIG4	A0A287AEY7_PIG	V-set and immunoglobulin domain containing 4	18.5492	17.4888	17.9954	21.3098	22.0521	22.392	21.6442	22.1026
A0A8D1NRT6	NDUFA13	A0A8D1NRT6_PIG	NADH dehydrogenase [ubiquinone] 1 alpha subcomplex subunit 13	17.6987	17.714	20.7635	19.9483	20.3973	20.4519	20.6679	21.058
F1SED4	PREB	F1SED4_PIG	Prolactin regulatory element-binding protein	17.0216	17.2401	20.3166	19.1431	20.6627	20.0086	21.1734	21.266
F1S7K2	PLIN5	F1S7K2_PIG	Perilipin 5	22.0686	22.5287	21.2876	22.0636	22.4439	23.596	22.4121	22.6999
F1RMM0	CAVIN3	F1RMM0_PIG	Caveolae associated protein 3	21.8438	21.9242	22.7124	22.1744	21.9639	20.8822	18.1961	19.9947
A0A286ZTS7	NEDD4	A0A286ZTS7_PIG	E3 ubiquitin-protein ligase	20.3354	17.1437	19.8936	19.6747	20.1891	19.7535	19.8292	19.6003
P02067	HBB	HBB_PIG	Hemoglobin subunit beta	29.1731	31.1126	30.1517	29.8612	30.8788	30.6493	31.1445	31.3645
F1SK95	CPOX	F1SK95_PIG	coproporphyrinogen oxidase	16.5577	18.486	17.9422	16.2541	17.4298	18.3833	18.1427	18.046
F1RK01	CPB2	F1RK01_PIG	Carboxypeptidase B2	22.2926	22.5215	21.7496	23.7748	22.8206	22.8284	23.4103	22.8716
A0A286ZRZ8	CGNL1	A0A286ZRZ8_PIG	Cingulin like 1	20.4132	20.171	17.4676	20.9321	20.938	20.7776	20.5665	20.0177
Q29201	RPS16	RS16_PIG	Small ribosomal subunit protein uS9	20.7568	21.4078	23.4432	21.7482	23.2772	22.8926	23.4618	23.7385
A0A4X1SRN8	PENK	A0A4X1SRN8_PIG	Proenkephalin-A	18.1333	18.4607	17.8743	18.6307	19.8491	18.815	19.5431	16.3112
A0A286ZHV7	HSPG2	A0A286ZHV7_PIG	Heparan sulfate proteoglycan 2	22.1384	22.6151	23.712	22.1408	21.9809	20.8883	21.1285	20.5199
A0A287ARG2	A0A287ARG2	A0A287ARG2_PIG	UBC core domain-containing protein	20.8962	21.1964	22.7319	21.1986	22.0937	21.8928	22.6272	22.4902
I3LDM1	POSTN	I3LDM1_PIG	Periostin	21.4892	20.8296	22.8546	21.6774	23.0782	22.7411	23.9386	22.8693
Q0Z8R0	CST3	Q0Z8R0_PIG	Cystatin C	24.4733	24.9401	23.7638	24.3127	24.2623	24.8773	24.7261	24.3024
A0A286ZQ00	A0A286ZQ00	A0A286ZQ00_PIG	C-C motif chemokine	19.3784	19.2883	17.6669	16.7272	18.4315	19.7717	18.932	19.3539
A0A5G2QRW3	A0A5G2QRW3	A0A5G2QRW3_PIG	Globin family profile domain-containing protein	29.1754	30.7997	28.8158	27.8747	31.1747	30.125	30.6605	30.7484
F1RNH0	MBOAT7	F1RNH0_PIG	Membrane bound O-acyltransferase domain containing 7	17.917	17.7996	20.104	16.944	20.417	19.1551	19.8789	20.455
K7GSE5	NDUFB9	K7GSE5_PIG	NADH dehydrogenase [ubiquinone] 1 beta subcomplex subunit 9	17.2578	19.5017	21.0734	20.4433	20.5971	20.874	21.1241	21.4588
A0A286ZNH3	RIDA	A0A286ZNH3_PIG	2-iminobutanoate/2-iminopropanoate deaminase	22.1919	22.8567	16.8492	20.8755	22.3228	22.821	21.9779	22.3894
A0A287ABA9	LOC110257570	A0A287ABA9_PIG	TRPM8 channel-associated factor 2 isoform X1	17.8787	18.0167	19.8389	17.9837	17.6285	17.4241	17.9916	18.4118
A0A287BSF6	GBP1	A0A287BSF6_PIG	Guanylate binding protein 1	17.7495	17.0793	20.8753	17.7594	21.6181	20.4634	21.1107	21.9117
F1RWL7	NDUFB8	F1RWL7_PIG	NADH dehydrogenase [ubiquinone] 1 beta subcomplex subunit 8, mitochondrial	19.3856	17.6851	20.5301	18.6873	20.3116	20.3566	20.235	20.5303
Q8SPJ9	COX7A1	CX7A1_PIG	Cytochrome c oxidase subunit 7A1, mitochondrial	18.7028	19.7558	21.5233	20.2577	21.8026	21.3768	21.7238	22.0125
A0A287A617	HMGN5	A0A287A617_PIG	High mobility group nucleosome-binding domain-containing protein 5	23.4008	23.064	22.9164	23.9147	19.0118	22.3353	16.8343	21.638
I3LIC8	RASIP1	I3LIC8_PIG	Ras interacting protein 1	16.7442	18.9108	18.0222	19.1953	20.1574	19.1465	19.3537	19.2272
A0A8D1H0W9	ATP6V1F	A0A8D1H0W9_PIG	V-type proton ATPase subunit F	21.1206	21.0439	20.3125	21.6981	21.6355	21.8321	20.9369	21.0509
A0A287A6F5	PTGR3	A0A287A6F5_PIG	Prostaglandin reductase 3	17.9441	16.9488	21.443	17.9924	21.1749	20.378	21.5283	20.9644
I3LSJ4	SF3B3	I3LSJ4_PIG	Splicing factor 3b subunit 3	17.241	17.9672	19.8233	20.4938	20.861	19.9035	20.5456	20.4661
F1SDG0	SF3B4	F1SDG0_PIG	Splicing factor 3b subunit 4	20.1204	19.8891	19.7902	21.2916	21.3984	21.3806	20.0421	20.2211
Q03472	APOR	APOR_PIG	Apolipoprotein R	23.4676	24.4068	21.0942	24.1043	25.2682	25.3791	23.8683	23.6708
Q9XSD9	DCN	PGS2_PIG	Decorin	25.5432	26.7856	26.2137	26.0556	28.4771	26.2343	26.1862	26.3631
F1SC80	RBP4	F1SC80_PIG	Retinol-binding protein	21.0086	21.9039	20.7319	21.2542	21.5894	20.8013	22.4605	21.9829
K7GP28	HSD17B10	K7GP28_PIG	Hydroxysteroid 17-beta dehydrogenase 10	21.9774	22.9276	22.9597	21.4615	23.1083	22.9892	23.4947	22.4318
A0A287AVI7	RBSN	A0A287AVI7_PIG	Rabenosyn, RAB effector	19.625	19.8769	18.9476	19.7705	18.753	18.8596	18.0224	18.7844
A0A481BCM9	APOA2	A0A481BCM9_PIG	Apolipoprotein A-II	21.6014	23.3468	20.2442	20.1764	22.5453	23.4119	23.116	23.1549
A0A287A2L0	ARL8A	A0A287A2L0_PIG	ADP ribosylation factor like GTPase 8A	17.6069	17.43	22.8668	20.673	23.0393	22.4154	22.8137	23.099
F1RQP1	TRMT112	F1RQP1_PIG	Multifunctional methyltransferase subunit TRM112-like protein	22.4006	21.7267	21.7457	22.4862	22.5956	22.5432	22.3564	21.9112
F1RI39	ACTN4	F1RI39_PIG	Actinin alpha 4	23.6444	24.235	25.8701	24.1676	23.1094	22.0527	23.8148	23.4076
A0A287AFE3	LOC110258312	A0A287AFE3_PIG	Complement C1q and tumor necrosis factor-related protein 9A	17.0067	22.7677	22.3053	21.5078	23.8649	23.6839	23.9764	23.8069
F1RVX2	JPT1	F1RVX2_PIG	Jupiter microtubule associated homolog 1	19.2627	18.825	16.7196	19.4286	19.4439	20.789	18.9855	20.472
A0A4X1SLJ1	RPS25	A0A4X1SLJ1_PIG	40S ribosomal protein S25	22.4079	22.6954	23.9945	22.958	24.596	24.1723	23.8699	24.6373
A0A5G2QUE0	SERPINC1	A0A5G2QUE0_PIG	Antithrombin-III	25.8043	27.5807	25.9846	26.4814	27.1887	27.3355	27.3808	27.0356
A0A5G2QU87	PPP1R12A	A0A5G2QU87_PIG	Protein phosphatase 1 regulatory subunit	22.6913	21.9242	21.3755	22.7078	17.5503	20.5318	19.7519	20.2269
F1SAT8	CD93	F1SAT8_PIG	CD93 molecule	18.4892	18.8178	17.6464	17.4148	20.1643	18.5603	19.092	18.2681
Q9BDC3	CDKN1B	Q9BDC3_PIG	Cyclin dependent kinase inhibitor 1B	19.466	19.6504	17.3531	19.5996	20.0832	19.755	19.743	18.9216
A0A287BEC7	VAMP3	A0A287BEC7_PIG	Vesicle associated membrane protein 3	22.9652	22.6217	22.3279	22.9117	22.3599	21.9234	22.2647	21.6463
A0A287A9H4	HNRNPH2	A0A287A9H4_PIG	Heterogeneous nuclear ribonucleoprotein H2	22.565	22.8369	22.0532	22.5217	22.3725	23.6546	22.8207	22.8934
I3L7I0	P3H1	I3L7I0_PIG	Prolyl 3-hydroxylase 1	18.8313	20.2131	20.8961	20.2724	22.5623	21.5704	21.1822	22.0634
Q1KS52	IGFALS	Q1KS52_PIG	Acid-labile subunit	17.8069	18.9708	21.381	16.0423	22.3159	21.6628	22.3774	22.1749
F1RFB8	ADO	F1RFB8_PIG	2-aminoethanethiol (Cysteamine) dioxygenase	16.9934	18.1575	18.1427	18.3193	19.0823	18.4175	18.9199	18.3666
A0A287AYM9	MRGPRF	A0A287AYM9_PIG	MAS related GPR family member F	21.7526	21.5999	24.7967	22.0384	18.2461	17.126	21.9878	17.6785
A0A480XE17	NUDT5	A0A480XE17_PIG	ADP-sugar pyrophosphatase isoform 1	21.4715	21.4981	20.7309	22.202	21.8922	22.1367	21.9299	21.7255
A0A4X1TNF0	RPA3	A0A4X1TNF0_PIG	Replication protein A3	22.0468	22.1379	20.9057	22.3701	22.4514	22.8917	22.2206	22.0114
M3VH35	LBR	M3VH35_PIG	Delta(14)-sterol reductase LBR	17.0575	16.9535	19.8811	20.4927	20.6693	20.4682	20.5715	21.1062
I3LP11	KHDRBS1	I3LP11_PIG	KH RNA binding domain containing, signal transduction associated 1	19.6279	20.5947	21.0885	16.7609	23.0218	21.6599	21.7259	21.8665
Q0KKC2	MGAT1	Q0KKC2_PIG	Alpha-1,3-mannosyl-glycoprotein 2-beta-N-acetylglucosaminyltransferase	17.4186	18.5208	19.5776	18.398	20.9296	20.9417	21.0361	21.1197
A0A287AKG8	IRF2BP2	A0A287AKG8_PIG	Interferon regulatory factor 2 binding protein 2	19.83	20.4181	19.0775	19.9512	20.5838	20.6673	20.508	20.0682
I3LV17	RALB	I3LV17_PIG	RAS like proto-onco B	19.4831	19.9775	20.6555	19.998	21.3981	20.5306	21.0875	20.7767
A0A4X1SJX5	SNRPF	A0A4X1SJX5_PIG	Sm protein F	20.9206	21.8214	22.0866	21.79	22.0915	23.2288	21.8651	23.0964
A0A287AT21	SORD	A0A287AT21_PIG	Sorbitol dehydrogenase	17.9734	18.6631	21.3388	18.0581	22.0255	21.3519	22.3356	22.8234
A0A075B7H9	A0A075B7H9	A0A075B7H9_PIG	Ig-like domain-containing protein	26.42	26.9636	24.5268	26.6353	26.9019	27.3061	27.0144	26.933
F1RW98	RSU1	F1RW98_PIG	Ras suppressor protein 1	22.459	23.0846	24.1077	21.7077	21.0529	21.3161	20.3159	21.1056
A0A287AA45	HNMT	A0A287AA45_PIG	Histamine N-methyltransferase	17.7846	17.5095	21.0753	18.8613	21.9199	21.3629	22.0166	22.2559
I3LF89	CPN2	I3LF89_PIG	Carboxypeptidase N subunit 2	17.3212	20.9926	21.0727	18.0306	21.9771	22.9722	22.3202	22.0649
A0A287BNS2	PRPF3	A0A287BNS2_PIG	U4/U6 small nuclear ribonucleoprotein Prp3	17.0236	18.6432	18.639	18.7215	19.4673	20.0882	19.0453	19.5236
D3K5N7	ELAVL1	D3K5N7_PIG	ELAV-like protein	21.3249	21.8788	22.4941	21.4672	22.4915	22.6258	22.8353	22.9134
A0A287B646	HNRNPK	A0A287B646_PIG	Heterogeneous nuclear ribonucleoprotein K	17.7342	20.3711	20.1407	19.766	20.633	20.6768	21.0131	20.653
A0A5G2QHK1	RSC1A1	A0A5G2QHK1_PIG	Regulator of solute carriers 1	18.8037	20.4287	18.2086	18.2107	21.1628	20.3829	20.1495	20.2146
A0A4X1W7V1	PSMC6	A0A4X1W7V1_PIG	Proteasome 26S subunit, ATPase 6	20.1367	21.5212	21.3468	20.3594	22.0695	21.8836	21.9244	21.7371
I3LLH5	PIN1	I3LLH5_PIG	Peptidyl-prolyl cis-trans isomerase	22.8874	22.7893	22.0694	22.3783	21.1664	21.6532	20.7069	20.7794
I6L631	BCAS2	I6L631_PIG	Pre-mRNA-splicing factor SPF27	19.3269	17.7432	19.8583	21.2013	20.8189	21.535	20.9235	20.5962
Q2TJZ7	PTGES	Q2TJZ7_PIG	glutathione transferase	17.7788	18.5465	20.6149	21.0185	23.0033	20.6578	23.2647	21.9465
F1SEC5	CGREF1	F1SEC5_PIG	Cell growth regulator with EF-hand domain 1	20.6012	20.2663	19.0837	22.2391	22.3255	21.8	21.7708	21.7096
I3LC46	HTATSF1	I3LC46_PIG	HIV-1 Tat specific factor 1	20.3854	20.8779	20.0355	17.5644	20.5679	20.9849	21.0652	20.9018
P50828	HPX	HEMO_PIG	Hemopexin	26.0548	25.7059	16.7596	23.4106	25.3253	27.94	25.983	25.6167
Q5K4L1	CCL21	Q5K4L1_PIG	C-C motif chemokine ligand 21	21.2004	21.2981	22.2175	22.7194	23.8664	22.8687	23.4578	23.6936
F2Z5F1	SF3B6	F2Z5F1_PIG	Splicing factor 3B subunit 6	20.3838	20.6651	20.8103	20.442	20.7	21.3159	21.0376	21.0232
F1RIW3	PALLD	F1RIW3_PIG	Palladin isoform X1	24.6897	24.9326	24.3128	24.4933	22.6781	22.7431	22.692	22.7692
F1SMW8	SERPINB10	F1SMW8_PIG	Serpin family B member 10	18.6627	20.5498	18.9168	16.7057	21.8749	22.5543	22.4675	23.3061
F1RRX4	LCP2	F1RRX4_PIG	Lymphocyte cytosolic protein 2	16.9882	17.1583	19.6241	19.471	20.3769	20.4914	19.2808	21.2131
A1Z623	SELENOF	SEP15_PIG	Selenoprotein F	21.4408	21.4487	21.0497	21.4896	21.4825	22.1344	21.6597	21.302
A5A8V8	LSM2	A5A8V8_PIG	U6 snRNA-associated Sm-like protein LSm2	19.5133	20.5481	20.9232	19.5878	20.4718	21.8347	21.1524	21.4439
A0A287B5X4	A0A287B5X4	A0A287B5X4_PIG	Junctophilin-2	19.7169	18.223	20.7703	18.8883	17.9167	17.8089	18.9697	17.517
A0A286ZSB2	RRAD	A0A286ZSB2_PIG	GTP-binding protein	20.0659	20.1478	20.1268	18.9575	18.6294	17.2333	18.0906	17.5002
F1S1R4	SH3BGRL	F1S1R4_PIG	SH3 domain-binding glutamic acid-rich-like protein	25.5222	25.2229	25.6183	25.6241	23.6904	23.3967	22.6729	22.6822
A0A8D0VT29	CRABP2	A0A8D0VT29_PIG	Cellular retinoic acid binding protein 2	21.7596	20.3018	18.3081	21.6614	22.2262	23.3344	21.6117	22.2975
A0A287A9U8	NUP88	A0A287A9U8_PIG	Nucleoporin 88	18.0414	17.796	19.303	18.4921	19.3847	19.4576	19.5792	19.5381
A0A287BT04	P3H1	A0A287BT04_PIG	procollagen-proline 3-dioxygenase	18.0235	19.1324	20.6043	19.6834	22.5236	21.7358	22.6751	22.1348
F1ST28	F1ST28	F1ST28_PIG	Macrosialin isoform A	16.952	17.6616	20.1049	20.516	22.7465	23.1171	23.1085	23.7457
A0A8W4FHP9	FAT4	A0A8W4FHP9_PIG	FAT atypical cadherin 4	17.9804	18.2585	19.4977	20.2175	20.7462	20.1762	20.6501	19.9044
I3LI05	SRRT	I3LI05_PIG	Arsenite-resistance protein 2	21.5274	21.6578	20.9988	21.528	21.9385	22.7789	21.4983	22.1208
F1RFN3	NCOR2	F1RFN3_PIG	Nuclear receptor corepressor 2	16.8952	17.4586	19.0061	16.2075	18.5253	20.2992	18.8453	19.9567
A0A287AFQ4	C8G	A0A287AFQ4_PIG	Complement C8 gamma chain	21.7101	22.4592	22.9205	22.5202	24.0522	23.3046	24.061	23.9211
A0A287AC15	CHERP	A0A287AC15_PIG	Calcium homeostasis endoplasmic reticulum protein	18.0035	18.8802	19.9599	17.7143	20.9013	20.1663	20.5036	20.4834
A0A287BL76	NUP37	A0A287BL76_PIG	Nucleoporin 37	17.6271	16.6635	18.3188	17.5264	19.3402	19.0714	19.0703	18.6088
F1SNL7	CNDP2	F1SNL7_PIG	Carnosine dipeptidase 2	20.6942	21.7964	22.8112	22.0648	23.5527	24.0107	23.64	24.0998
F1SIS9	NDUFA10	F1SIS9_PIG	NADH dehydrogenase [ubiquinone] 1 alpha subcomplex subunit 10, mitochondrial	19.8807	20.6829	20.1665	20.213	20.7553	20.9534	20.9282	20.6343
A0A287AS29	NME1	A0A287AS29_PIG	Nucleoside diphosphate kinase	20.837	21.4033	21.3253	21.3272	22.0675	21.7635	21.6971	21.51
A0A287A4F2	SFPQ	A0A287A4F2_PIG	Splicing factor proline and glutamine rich	23.9162	23.918	22.9797	24.0434	24.2042	25.2123	24.4911	24.6725
A0A287ASK1	MYH11	A0A287ASK1_PIG	Myosin heavy chain 11	26.8987	26.5852	28.4535	26.5728	24.2084	22.2226	22.7573	20.4658
A0A4X1VW11	PDLIM3	A0A4X1VW11_PIG	PDZ and LIM domain 3	24.9151	24.3879	23.4955	23.7308	20.1228	19.0428	18.7717	17.5064
A0A4X1W814	AK3	A0A4X1W814_PIG	GTP:AMP phosphotransferase AK3, mitochondrial	19.8543	21.0946	20.0189	19.6661	21.3956	21.743	21.4208	21.0636
A0A8W4FKC7	HDLBP	A0A8W4FKC7_PIG	High density lipoprotein binding protein	19.9461	20.3393	19.5535	20.4272	21.7522	21.593	21.8761	21.7857
F1RYN3	GLDN	F1RYN3_PIG	Gliomedin	19.7075	20.0433	20.6105	20.0434	18.1771	18.1957	18.1047	18.6686
A0A4X1UUF9	NOP10	A0A4X1UUF9_PIG	Nucleolar protein 10	20.507	21.0123	20.5053	20.9643	21.4831	21.5457	21.5419	21.6765
I3L7Y9	BIN2	I3L7Y9_PIG	Bridging integrator 2	16.9168	16.7319	18.2329	18.4451	20.2633	20.4192	19.8268	20.2288
P12067	P12067	LYSC1_PIG	Lysozyme C-1	17.0893	17.8225	20.1735	16.6614	21.3707	22.0576	21.2467	22.2554
P02540	DES	DESM_PIG	Desmin	28.3086	27.9518	26.3469	27.6008	24.324	23.8779	23.0288	22.3812
A0A5G2R3T8	PCSK1N	A0A5G2R3T8_PIG	Proprotein convertase subtilisin/kexin type 1 inhibitor	20.2302	20.8189	19.3876	21.1032	17.9224	21.0692	21.1525	19.2306
D0G0C7	ATOX1	D0G0C7_PIG	Antioxidant protein 1 homolog (Yeast)	21.357	21.8868	21.2978	21.9905	21.0588	21.2134	21.0748	21.4954
B5LX40	APPL1	B5LX40_PIG	Adaptor protein phosphotyrosine interaction PH domain and leucine zipper containing 1	18.284	19.9051	20.3892	20.3638	20.2446	18.108	20.3912	19.3355
A0A4X1UTR6	MAP3K20	A0A4X1UTR6_PIG	Mitogen-activated protein kinase kinase kinase 20	19.9208	21.6751	17.7175	18.1663	18.0462	20.859	20.2088	19.909
A0A4X1T6W7	RABL3	A0A4X1T6W7_PIG	RAB, member of RAS onco family like 3	19.4494	18.053	17.3069	19.0305	17.3322	19.5408	18.5259	18.8689
A0A4X1V9C5	SUGT1	A0A4X1V9C5_PIG	SGT1 homolog, MIS12 kinetochore complex assembly cochaperone	15.4045	15.5078	18.6422	16.1995	17.2895	17.0714	15.6707	16.5666
O11780	TGFBI	BGH3_PIG	Transforming growth factor-beta-induced protein ig-h3	22.0987	22.9327	24.1799	23.0518	22.8148	22.1695	23.6353	24.0087
A0A287A6C1	A0A287A6C1	A0A287A6C1_PIG	Methyltransferase like 7A	17.7634	17.4042	21.243	20.8161	21.731	18.2349	21.2007	17.552
A6ZIC9	IGFBP6	A6ZIC9_PIG	Insulin-like growth factor-binding protein 6	19.7631	20.2507	19.0337	21.1138	17.8476	19.8195	20.6721	19.909
P08132	ANXA4	ANXA4_PIG	Annexin A4	21.0546	21.9443	24.9817	22.6342	22.6366	22.4296	23.3657	22.8664
A0A5G2RDM3	PCYOX1L	A0A5G2RDM3_PIG	Prenylcysteine oxidase 1 like	17.5701	18.998	18.8485	17.3991	18.021	18.0029	19.5153	19.6197
F1SJ90	PEAK1	F1SJ90_PIG	Pseudopodium enriched atypical kinase 1	16.8838	17.6349	20.0446	20.4396	18.4857	17.9832	20.545	19.9958
F1RW43	PLP2	F1RW43_PIG	MARVEL domain-containing protein	20.5035	20.923	24.4486	22.0882	22.3904	21.4769	23.3436	22.761
B5KJG2	PGAM2	B5KJG2_PIG	Phosphoglycerate mutase	18.0136	17.0434	20.7589	20.0163	19.7427	20.4304	21.0237	16.5466
A0A287BEE7	EEF1AKMT1	A0A287BEE7_PIG	EEF1A lysine methyltransferase 1	19.0659	19.6492	18.9596	19.4305	18.2178	19.836	18.0733	18.7197
A0A5G2QPJ7	FAH	A0A5G2QPJ7_PIG	Fumarylacetoacetase	17.6715	18.602	20.0221	17.2963	17.9331	16.6626	19.8317	19.2623
A0A286ZMM8	LYN	A0A286ZMM8_PIG	Tyrosine-protein kinase	17.8154	18.3462	17.8604	18.6201	19.3971	16.9742	18.8442	19.2713
A0A8W4FFP1	A0A8W4FFP1	A0A8W4FFP1_PIG	14-3-3 domain-containing protein	26.1582	26.8392	27.1011	26.5368	27.0096	27.3396	27.0282	26.9656
A0A5G2QHR5	SLC25A1	A0A5G2QHR5_PIG	Solute carrier family 25 member 1	17.9023	18.7636	19.1117	17.9831	19.1879	17.7746	17.6626	19.1101
F1SNZ3	LIMD1	F1SNZ3_PIG	LIM domain containing 1	18.5099	18.468	17.0804	19.0899	18.1281	17.8487	18.161	18.6521
A0A287BG47	CLTB	A0A287BG47_PIG	Clathrin light chain	20.5416	20.6047	19.2312	20.4253	20.1698	19.7894	19.5581	19.3119
I3LTD0	LYVE1	I3LTD0_PIG	Lymphatic vessel endothelial hyaluronan receptor 1	19.6214	19.9045	18.5082	20.0837	20.4621	19.9592	20.6996	19.5879
A0A4X1T6L4	SLC16A1	A0A4X1T6L4_PIG	Monocarboxylate transporter 1	16.0279	17.7737	19.6885	20.3227	18.7998	18.6059	17.9486	19.6606
A0A287B2T9	CSDE1	A0A287B2T9_PIG	Cold shock domain containing E1	20.6299	20.6177	19.2554	20.4391	18.5218	20.5265	20.4559	19.6824
A0A287BRL0	CWC15	A0A287BRL0_PIG	Spliceosome-associated protein CWC15 homolog	21.0117	21.146	20.2412	20.8954	18.2215	21.6679	17.4713	21.0035
F2Z5Q5	RRAGA	F2Z5Q5_PIG	Ras-related GTP-binding protein	18.1891	17.0702	20.9109	18.3882	18.6448	16.7059	20.109	19.903
A0A287ASH4	RRAGC	A0A287ASH4_PIG	Ras-related GTP-binding protein	16.8491	16.7979	17.125	17.5757	18.3266	15.2366	16.8306	17.1842
A0A286ZTS1	L3HYPDH	A0A286ZTS1_PIG	trans-L-3-hydroxyproline dehydratase	18.2069	17.8125	21.4707	17.4841	16.9941	19.5848	20.7944	20.3657
F1REX8	HIP1R	F1REX8_PIG	Huntingtin interacting protein 1 related	19.6446	17.5971	18	18.7097	18.791	18.8106	17.6205	17.8752
A0A287ANU5	A0A287ANU5	A0A287ANU5_PIG	Uncharacterized protein	21.5476	21.946	20.9828	21.9842	18.514	22.807	22.3623	21.7245
F1RX84	PLPBP	F1RX84_PIG	Pyridoxal phosphate homeostasis protein	20.576	18.1955	20.7182	20.5382	19.2872	19.7777	20.273	19.5539
A0A287AMU3	A0A287AMU3	A0A287AMU3_PIG	Myosin-10	18.3753	20.106	24.2762	21.3691	22.2794	20.7757	22.0228	21.9613
F1RV35	CDC42EP4	F1RV35_PIG	CDC42 effector protein 4	19.3232	19.1857	17.7916	19.4048	17.909	19.5926	18.4834	18.0924
A0A286ZV34	CALHM5	A0A286ZV34_PIG	Calcium homeostasis modulator family member 5	17.6232	18.116	20.2714	17.4363	18.2113	17.2426	19.46	19.6925
I3L7X7	I3L7X7	I3L7X7_PIG	Thioesterase domain-containing protein	17.3984	19.0457	19.2432	16.9328	17.9273	16.9903	18.4973	18.7901
F1SQ46	YBX3	F1SQ46_PIG	Y-box binding protein 3	21.578	20.8035	20.3794	16.9766	21.4839	21.7439	18.1301	20.1185
A0A286ZVG1	PGAM5	A0A286ZVG1_PIG	PGAM family member 5, mitochondrial serine/threonine protein phosphatase	19.0026	19.6435	19.4326	19.9097	18.0434	20.1002	20.1269	19.9483
A0A4X1TLK4	SPON1	A0A4X1TLK4_PIG	Spondin-1	20.3645	20.8353	19.6607	19.6289	19.0348	20.6799	20.3019	20.4868
A0A4X1VW00	STAR	A0A4X1VW00_PIG	U6 snRNA-associated Sm-like protein LSm1	21.5567	16.8126	20.5257	21.2351	20.3256	20.6777	20.5756	17.0824
A0A5G2QKD6	ACOT6	A0A5G2QKD6_PIG	Acyl-CoA thioesterase 6	16.3641	18.3362	18.5649	17.6489	17.3338	18.0691	18.4384	18.8612
A0A4X1T034	COMMD2	A0A4X1T034_PIG	COMM domain containing 2	18.3218	17.7996	20.1714	18.6285	17.6317	19.5159	20.2346	20.5281
M3TYW5	QARS1	M3TYW5_PIG	glutamine--tRNA ligase	18.1131	18.9352	18.2018	18.1628	18.7284	18.2717	19.6568	19.4439
A0A8W4FDJ8	METTL1	A0A8W4FDJ8_PIG	tRNA (guanine-N(7)-)-methyltransferase	17.4742	18.1939	18.7636	17.5081	18.6342	16.7358	16.577	17.1725
F1STR9	SFN	F1STR9_PIG	Stratifin	24.5706	25.2193	25.7179	24.3526	23.631	25.6263	24.7431	25.3512
A0A5G2RNN3	TNFAIP2	A0A5G2RNN3_PIG	TNF alpha induced protein 2	17.5815	19.1492	16.7478	17.992	19.0121	17.762	19.104	19.3282
F1RVT6	NGFR	F1RVT6_PIG	Nerve growth factor receptor	20.4235	21.3299	20.2534	20.5215	18.0255	22.7845	20.6542	21.0119
Q767M0	PPP1R18	PPR18_PIG	Phostensin	18.4916	17.8171	17.7448	18.8919	18.1116	18.5505	18.9466	18.5039
A0A286ZP75	IGDCC4	A0A286ZP75_PIG	Immunoglobulin superfamily DCC subclass member 4	20.2587	20.5986	18.7314	18.711	18.7759	20.5693	20.7409	20.2164
A0A287ATG0	TMPPE	A0A287ATG0_PIG	Transmembrane protein with metallophosphoesterase domain	18.0346	18.1285	17.3297	18.5309	19.0002	16.6539	18.2155	18.1334
A0A5G2QZZ3	A0A5G2QZZ3	A0A5G2QZZ3_PIG	LIM zinc-binding domain-containing protein	24.8305	24.1164	22.4588	24.7942	23.0016	23.6392	23.669	23.6034
A0A5G2R267	APIP	A0A5G2R267_PIG	Methylthioribulose-1-phosphate dehydratase	20.8191	21.0409	20.7322	21.0461	21.0893	20.6004	20.6662	20.0011
I3LSA5	I3LSA5	I3LSA5_PIG	Alpha-amylase	20.9292	18.1081	19.4774	21.5944	17.8459	21.0963	20.9229	20.7326
A0A8W4FGM9	HCFC1	A0A8W4FGM9_PIG	Host cell factor C1	20.2587	20.4377	19.8515	20.5886	17.7188	21.1426	20.9248	20.3385
I3LHX0	EIPR1	I3LHX0_PIG	EARP and GARP complex-interacting protein 1	21.1679	20.9143	20.1323	20.5458	18.9896	21.0801	20.9843	20.5361
I3LU72	CEP170	I3LU72_PIG	Centrosomal protein 170	18.2592	16.5154	16.5577	18.3381	15.6542	18.615	16.7246	16.0797
I3LUI5	FAM151B	I3LUI5_PIG	Family with sequence similarity 151 member B	17.8932	19.0123	20.9476	17.4515	17.9947	19.2687	20.0889	18.9979
F1SGK9	PDE12	F1SGK9_PIG	2',5'-phosphodiesterase 12 isoform 1	17.8035	17.0927	18.7666	16.8383	16.891	18.115	18.5665	19.0287
M3VK03	CHMP7	M3VK03_PIG	Charged multivesicular body protein 7	18.3275	18.835	19.4438	16.182	18.7188	18.5165	17.2334	18.774
A0A5G2QY21	RCN2	A0A5G2QY21_PIG	Reticulocalbin 2	18.4601	18.6367	18.6139	19.2844	17.9311	18.2506	18.5788	18.7357
A0A286ZVX6	TP53I11	A0A286ZVX6_PIG	Tumor protein p53-inducible protein 11	18.343	18.0073	20.4796	18.1893	19.4852	19.1773	19.0029	19.1299
A0A287AU48	CD34	A0A287AU48_PIG	CD34 molecule	21.3627	21.128	19.904	21.8344	20.8922	20.1332	21.7176	17.4385
P13618	ATP5PF	ATP5J_PIG	ATP synthase-coupling factor 6, mitochondrial	24.3477	24.1004	22.4972	23.7275	23.3442	24.3639	22.9727	22.951
A0A8W4FGT8	A0A8W4FGT8	A0A8W4FGT8_PIG	HNRNPH1	25.4793	23.6316	23.5648	24.678	23.3331	25.4817	24.1745	23.9286
O97763	NPC2	NPC2_PIG	NPC intracellular cholesterol transporter 2	20.7731	20.4382	19.2933	20.7198	17.7918	21.6415	20.4964	20.8291
A0A287BRV9	FARP2	A0A287BRV9_PIG	FERM, ARH/RhoGEF and pleckstrin domain protein 2	17.9582	16.9861	18.9522	17.3515	18.0232	16.837	18.4585	19.0819
I3LSS2	CHMP2A	I3LSS2_PIG	Charged multivesicular body protein 2A	20.2279	19.6831	20.1943	17.7736	18.6817	19.9629	19.1193	19.7931
A0A286ZRI4	UNC119B	A0A286ZRI4_PIG	Unc-119 lipid binding chaperone B	21.0046	17.3665	19.5384	20.2273	20.4274	20.9489	17.0875	19.5785
A0A4X1TN99	TMEM106B	A0A4X1TN99_PIG	Transmembrane protein 106B	17.8245	18.0514	18.7323	18.8403	17.1792	20.3749	18.7325	18.6458
F2Z553	EIF1	F2Z553_PIG	Eukaryotic translation initiation factor 1	19.4724	19.3911	17.7173	19.5543	19.0337	19.1332	17.4716	18.1959
P80310	S100A12	S10AC_PIG	Protein S100-A12	23.5453	24.4458	21.5886	22.9618	23.6692	24.2018	22.7918	22.3516
F1SH32	GOLIM4	F1SH32_PIG	Golgi integral membrane protein 4	17.9445	18.555	20.3168	19.4514	17.556	19.1422	19.8046	19.2752
F1S765	CZIB	F1S765_PIG	CXXC motif containing zinc binding protein	22.8998	21.9555	19.2601	21.7812	19.4702	20.9347	20.4708	20.6568
Q06AA9	UBE2D2	UB2D2_PIG	Ubiquitin-conjugating enzyme E2 D2	18.7298	17.0565	21.7531	19.9124	19.3929	17.2475	20.0661	20.0961
F1RY93	STK38	F1RY93_PIG	Serine/threonine kinase 38	16.7334	19.0821	20.259	17.3026	16.711	18.7275	20.0746	20.034
M3VH78	MAPK7	M3VH78_PIG	Mitogen-activated protein kinase	18.0009	17.4074	17.7987	18.0683	17.4802	17.1127	18.3946	18.9138
F1S3U0	GALT	F1S3U0_PIG	Galactose-1-phosphate uridylyltransferase	20.6854	20.0866	22.2368	21.0516	20.9705	21.1562	21.6402	21.3594
Q007T2	CDC42	CDC42_PIG	Cell division control protein 42 homolog	19.4371	19.5971	22.5861	20.0217	20.955	20.3647	21.3963	21.8107
A0A8W4FP84	TARS1	A0A8W4FP84_PIG	Threonyl-tRNA synthetase 1	17.8096	17.5781	19.6637	18.4769	17.8082	17.7997	18.5861	18.5747
F1SPF6	RUVBL1	F1SPF6_PIG	RuvB-like helicase	19.8636	20.0232	19.0591	18.1424	19.1013	19.4415	19.4479	19.5054
F1SPH2	SUOX	F1SPH2_PIG	sulfite oxidase	18.8501	19.7858	19.0624	19.6219	19.9287	19.7983	19.8198	17.0675
A0A4X1TG97	COX6B	A0A4X1TG97_PIG	Cytochrome c oxidase subunit	23.7197	24.0109	22.8168	24.4017	23.185	24.3548	23.2722	23.5386
F1RIE0	MESD	F1RIE0_PIG	LRP chaperone MESD	20.8367	20.5093	20.3219	21.3469	18.1871	21.177	20.624	20.4021
F1SG07	RUSC2	F1SG07_PIG	Iporin isoform 1	18.1143	17.9274	17.3705	17.9661	18.2574	18.4393	18.6731	17.1168
A0A8D1TE97	NUDCD2	A0A8D1TE97_PIG	NudC domain containing 2	22.3812	22.3672	21.9553	22.8532	22.3507	22.2257	22.0715	22.0567
A0A287AHC2	GNPDA1	A0A287AHC2_PIG	Glucosamine-6-phosphate isomerase	18.3101	16.539	23.0178	22.0718	21.6145	21.213	21.9957	21.5641
A0A4X1SN37	NDUFS4	A0A4X1SN37_PIG	NADH dehydrogenase [ubiquinone] iron-sulfur protein 4, mitochondrial	20.2234	20.6484	16.7999	20.733	18.3444	19.7351	16.6664	19.1062
A0A5G2QN35	A0A5G2QN35	A0A5G2QN35_PIG	UEV domain-containing protein	17.8991	17.975	21.7267	17.7017	17.4577	20.2496	20.272	20.1949
A0A287B8R2	NUDC	A0A287B8R2_PIG	Nuclear migration protein nudC	21.096	21.2099	19.9957	21.0775	19.9944	21.1568	20.1487	20.6341
A0A287A6M5	RILPL1	A0A287A6M5_PIG	RILP-like protein 1 isoform 1	18.2551	16.5308	20.4036	20.5089	19.1617	18.469	18.2845	19.9666
A0A286ZW89	AGRN	A0A286ZW89_PIG	Agrin	17.1868	19.1727	16.3298	17.5123	18.2824	16.9999	18.6464	17.8799
A0A287ADH9	CLIC4	A0A287ADH9_PIG	Chloride intracellular channel protein	18.0943	18.2896	22.6866	17.339	18.645	20.7384	21.7811	21.2797
F1SFM8	GXYLT2	F1SFM8_PIG	Glucoside xylosyltransferase 2	17.8184	19.1728	17.047	17.235	18.5571	16.603	18.2888	18.7043
F1RNX2	PDCD5	F1RNX2_PIG	Programmed cell death 5	21.4314	21.131	20.0936	21.4824	19.4431	21.209	16.3853	19.5209
F1RIY7	SUN1	F1RIY7_PIG	Sad1 and UNC84 domain containing 1	18.1386	16.1019	20.4005	18.6222	18.5182	16.7811	18.7339	18.2553
A0A4X1W3A0	LSM8	A0A4X1W3A0_PIG	U6 snRNA-associated Sm-like protein LSm8	22.3267	22.2482	21.3357	21.9442	21.2665	23.1082	18.2952	22.0323
A0A4X1V7M8	HYPK	A0A4X1V7M8_PIG	Huntingtin interacting protein K	20.6605	20.5231	18.8032	20.364	17.8576	20.525	20.4794	20.3035
A0A8D0YTL9	BAG6	A0A8D0YTL9_PIG	BAG cochaperone 6	17.3497	16.8026	17.6556	18.0523	18.2112	17.8043	17.0601	18.5125
F1SR90	SELENOS	SELS_PIG	Selenoprotein S	17.1571	18.2822	21.2944	19.7323	19.5155	17.8611	19.8327	17.0062
A0A287AX76	SYAP1	A0A287AX76_PIG	Synapse-associated protein 1	20.3355	19.3627	18.9542	19.8909	18.564	19.8524	19.422	19.2896
A0A5G2QDE7	GORASP2	A0A5G2QDE7_PIG	Golgi reassembly stacking protein 2	20.1074	19.8523	16.5906	19.7101	18.8645	19.3539	18.7527	18.448
F2Z5M4	S100A16	F2Z5M4_PIG	Protein S100	21.4343	21.5693	21.3186	20.6489	21.8606	21.3674	22.0774	21.363
F1RUY2	TFEB	F1RUY2_PIG	Transcription factor EB	20.2408	20.2214	19.0358	19.8951	18.3997	17.8518	19.1794	18.0355
A0A4X1WB15	BTF3L4	A0A4X1WB15_PIG	Transcription factor BTF3	20.9636	20.7272	19.9784	21.3313	20.8238	20.9361	20.2397	18.2636
A0A5G2R9K2	MAPK14	A0A5G2R9K2_PIG	mitogen-activated protein kinase	20.7925	18.4639	20.2697	17.3135	18.1058	22.0731	20.9912	17.583
A0A286ZS27	RAB5B	A0A286ZS27_PIG	RAB5B, member RAS oncogene family	20.826	20.6707	23.1819	21.3987	19.0292	21.5024	22.418	22.3208
F1RXC2	CA2	F1RXC2_PIG	Carbonic anhydrase	17.5733	20.6881	17.8913	17.6533	21.2859	17.7077	19.6469	20.2609
A0A286ZZ23	SCYL1	A0A286ZZ23_PIG	SCY1 like pseudokinase 1	16.8466	18.3003	15.9848	18.1819	18.5499	17.6026	19.0931	19.6506
F1RV14	PRKCA	F1RV14_PIG	Protein kinase C	18.941	17.6697	20.2029	17.3621	19.4513	18.9861	19.6559	19.7283
A0A286ZXK7	VPS37C	A0A286ZXK7_PIG	VPS37C subunit of ESCRT-I	17.3324	19.4095	18.8546	20.3956	18.9395	18.7208	19.4145	18.1781
I3LH38	BYSL	I3LH38_PIG	Bystin like	16.8095	18.0182	18.22	18.0377	17.7384	17.3313	18.4845	18.2407
F1RG04	CCDC6	F1RG04_PIG	Coiled-coil domain containing 6	22.4821	22.4725	16.9974	22.8088	21.7483	21.4643	21.232	21.1086
A0A8W4FKP2	RAI14	A0A8W4FKP2_PIG	Retinoic acid induced 14	16.7027	17.6339	15.5613	16.1978	18.8696	14.9124	16.1082	15.4702
F1RU27	C2H11orf68	F1RU27_PIG	Chromosome 2 C11orf68 homolog	17.8725	17.3455	20.0576	17.2504	19.0177	18.7157	18.8354	18.8206
A0A286ZN11	TNRC6B	A0A286ZN11_PIG	Trinucleotide repeat containing adaptor 6B	16.2818	15.9712	14.2716	18.5719	16.7361	15.5682	18.6976	14.5857
F1SAM3	CDH2	F1SAM3_PIG	Cadherin 2	18.7724	19.2499	18.1311	18.4749	19.2554	19.7782	18.2651	17.8756
A0A287A5Y1	HDHD3	A0A287A5Y1_PIG	Haloacid dehalogenase-like hydrolase domain-containing protein 3	18.2129	17.1271	19.6372	18.6913	19.4665	16.6032	17.7839	18.5875
F1RL85	GRWD1	F1RL85_PIG	Glutamate rich WD repeat containing 1	21.4647	21.2956	17.1543	21.2371	18.7702	20.9211	17.1292	20.081
A0A287BRY2	DIPK2A	A0A287BRY2_PIG	Divergent protein kinase domain 2A	17.7713	17.5585	19.4377	16.8792	19.1618	17.1896	18.8819	19.571
A0A4X1VEM2	PDCD10	A0A4X1VEM2_PIG	Programmed cell death 10	18.219	18.3935	20.4789	17.0073	19.2652	17.6754	20.5062	20.5152
Q711S8	SPP2	SPP24_PIG	Secreted phosphoprotein 24	20.6484	20.9502	20.0278	20.1753	17.158	21.9048	22.176	21.3874
F1ST73	GRHPR	F1ST73_PIG	Glyoxylate and hydroxypyruvate reductase	18.5387	17.8724	20.7468	18.0584	19.3338	18.7077	18.4636	20.4345
A0A287AMQ3	FNDC3B	A0A287AMQ3_PIG	Fibronectin type III domain containing 3B	17.588	20.3746	19.859	18.6152	20.3184	19.1985	20.6607	20.4452
A0A287AIM5	CNBP	A0A287AIM5_PIG	CCHC-type zinc finger nucleic acid binding protein	21.9123	21.4346	20.4861	22.0633	18.1708	21.6379	20.902	20.4692
F1SPI0	CHCHD4	F1SPI0_PIG	Mitochondrial intermembrane space import and assembly protein 40 isoform 1	20.6188	20.4436	17.0456	20.3426	19.0929	20.0981	18.5595	19.4477
I3LUU1	PCBD2	I3LUU1_PIG	4a-hydroxytetrahydrobiopterin dehydratase	19.0237	18.7193	18.0565	19.0407	18.9665	18.0537	18.0699	16.6876
P83686	CYB5R3	NB5R3_PIG	NADH-cytochrome b5 reductase 3 (Fragment)	16.7662	21.3976	23.6914	21.6957	22.0407	21.4107	23.1152	23.0303
A0A287BAQ6	PTPN1	A0A287BAQ6_PIG	Tyrosine-protein phosphatase non-receptor type	18.5524	18.5079	19.5111	17.7954	18.0818	20.7689	19.6545	20.5515
A0A287AD92	A0A287AD92	A0A287AD92_PIG	GrpE protein homolog	18.8647	19.1121	18.7479	19.5991	18.2327	19.8198	17.6619	18.4817
F1S8T1	NOLC1	F1S8T1_PIG	Nucleolar and coiled-body phosphoprotein 1	17.4952	18.2616	19.1369	18.8115	18.9808	20.31	18.0888	19.5191
I3LP69	NCK1	I3LP69_PIG	Cytoplasmic protein	22.3731	21.4582	18.1553	21.7516	18.4447	21.284	20.61	20.4885
F6Q230	SRSF11	F6Q230_PIG	Serine and arginine rich splicing factor 11	20.55	20.7434	19.9533	20.7709	17.748	21.2637	19.0195	20.2944
A0A5G2QPA9	TMED4	A0A5G2QPA9_PIG	Transmembrane p24 trafficking protein 4	18.0872	18.9618	21.6755	20.6887	21.0159	20.1675	21.037	20.6388
Q06AU6	RAB5A	RAB5A_PIG	Ras-related protein Rab-5A	17.4744	18.0437	20.9805	18.1443	19.4028	19.0869	20.0182	20.7322
F1RG17	NME3	F1RG17_PIG	Nucleoside diphosphate kinase	17.427	21.9698	20.4969	18.6806	18.2004	21.0734	22.2833	21.805
F1RGY5	NID1	F1RGY5_PIG	Nidogen 1	21.8453	22.8846	17.273	21.7429	21.4927	22.7361	21.3375	19.8012
Q06AA4	SNRPA	SNRPA_PIG	U1 small nuclear ribonucleoprotein A	17.013	19.4837	19.8319	19.8394	18.2092	20.2837	19.4237	20.5053
B5APU8	ARPC3	B5APU8_PIG	Actin-related protein 2/3 complex subunit 3	17.7729	17.9264	20.3843	17.7399	19.1595	19.2313	18.841	20.0564
A0A287AJ02	CYP20A1	A0A287AJ02_PIG	Cytochrome P450 family 20 subfamily A member 1	17.6194	18.6667	20.3721	18.488	21.0962	17.5175	20.4781	20.6431
A0A4X1URL4	PGM2L1	A0A4X1URL4_PIG	Phosphoglucomutase 2 like 1	17.2309	17.5217	19.1629	16.5129	17.7563	16.0952	18.2756	18.2047
A0A286ZSM7	GSN	A0A286ZSM7_PIG	Gelsolin	22.9609	23.3217	24.3199	23.5022	22.8823	23.883	22.9977	23.2897
A0A287A140	YKT6	A0A287A140_PIG	YKT6 v-SNARE homolog	18.9172	17.4116	21.1669	18.9045	20.9349	17.8791	21.0427	21.4144
A0A287AT41	SPCS2	A0A287AT41_PIG	Signal peptidase complex subunit 2	16.623	17.1887	22.2625	19.0247	21.8382	19.4873	21.5526	22.0016
P62895	CYCS	CYC_PIG	Cytochrome c	20.4608	20.4515	19.8479	20.1191	20.4516	20.3312	19.7201	19.8835
A0A287ADE6	RPS15A	A0A287ADE6_PIG	Small ribosomal subunit protein uS8	21.0754	20.3641	20.7346	20.5702	20.4887	19.6911	20.42	20.253
F1S369	TOE1	F1S369_PIG	Target of EGR1, exonuclease	18.0771	18.7545	17.3383	17.1225	18.6352	16.0939	18.1211	17.908
P04366	AMBP	AMBP_PIG	Protein AMBP (Fragment)	22.4944	22.7508	23.1933	17.5312	22.2688	23.0711	23.4611	22.636
F1STE6	TXNDC9	F1STE6_PIG	Thioredoxin domain containing 9	19.3772	19.2836	19.8546	18.4607	18.7883	17.0118	18.2823	16.4944
A0A287AAP0	A0A287AAP0	A0A287AAP0_PIG	Fumarylacetoacetase-like C-terminal domain-containing protein	20.167	21.4022	20.559	20.4341	21.0596	20.7813	20.6548	20.3783
A0A287BCW8	ITPKB	A0A287BCW8_PIG	Inositol-trisphosphate 3-kinase B	19.0803	18.6278	17.5393	16.509	18.3442	18.4981	17.7539	17.9107
K7GP63	RPL39	K7GP63_PIG	60S ribosomal protein L39	21.4341	21.412	21.1049	22.0099	21.601	22.2954	20.9836	21.8474
A0A8W4FHY5	A0A8W4FHY5	A0A8W4FHY5_PIG	Ig-like domain-containing protein	23.1046	24.0434	21.0101	23.5624	18.078	24.5974	23.3437	23.8752
B0LUW3	RARRES2	B0LUW3_PIG	Retinoic acid receptor responder protein 2	22.8678	22.9951	23.6423	23.0385	22.4659	22.3158	22.0632	22.3117
P60899	POLR2I	RPB9_PIG	DNA-directed RNA polymerase II subunit RPB9	21.4001	21.3871	20.4654	22.1956	21.4162	21.2397	21.5286	20.2399
F1S2V3	HDDC2	F1S2V3_PIG	5'-deoxynucleotidase HDDC2	17.5125	16.7369	17.9619	17.5355	18.102	16.6979	16.6508	18.2688
A0A5G2Q6P4	KCMF1	A0A5G2Q6P4_PIG	E3 ubiquitin-protein ligase KCMF1	20.0888	20.5049	19.1999	19.8459	20.003	19.7871	17.633	19.1274
A0A286ZVQ0	A0A286ZVQ0	A0A286ZVQ0_PIG	Uncharacterized protein	17.5541	20.0481	21.1844	20.2018	20.3641	20.539	20.9533	20.7189
F1SSI2	DHRS7	F1SSI2_PIG	Dehydrogenase/reductase 7	17.6058	18.6022	20.5665	18.5151	20.8013	19.8601	20.6621	20.4788
F1SEX4	TRIR	F1SEX4_PIG	Telomerase RNA component interacting RNase	19.3102	17.5092	19.564	19.3248	18.1137	19.5227	19.0042	19.2246
F1RYZ0	F1RYZ0	F1RYZ0_PIG	Large ribosomal subunit protein P2	24.6799	24.3704	24.0098	23.9718	25.2632	25.5864	23.418	24.6296
I3LP78	RPL9	I3LP78_PIG	Large ribosomal subunit protein uL6	22.1016	17.2148	21.3875	17.9657	22.7739	16.7583	22.9481	22.7218
F1SQC3	VHL	F1SQC3_PIG	von Hippel-Lindau tumor suppressor	17.3738	19.0872	19.4929	18.2831	18.2908	18.1932	18.6536	17.3723
A0A287ACW7	FDX2	A0A287ACW7_PIG	Ferredoxin 2	19.5342	19.3941	17.9715	19.5658	19.2313	19.583	19.148	18.4256
I3L5V7	GMFB	I3L5V7_PIG	Glia maturation factor	20.5969	21.29	20.8146	21.439	17.9176	17.6313	22.0743	21.5751
F6Q635	F6Q635	F6Q635_PIG	Mannose-P-dolichol utilization defect 1 protein	17.2843	17.759	19.6318	16.2317	18.4675	18.5739	19.7238	19.9037
A1XQU1	PSMB7	PSB7_PIG	Proteasome subunit beta type-7	17.4961	19.8015	20.0903	17.906	18.4365	20.6694	19.8619	20.1486
F1SP18	TARS1	F1SP18_PIG	threonine--tRNA ligase	16.2303	16.669	18.8021	16.8169	19.2358	17.081	17.7924	18.5577
O02772	FABP3	FABPH_PIG	Fatty acid-binding protein, heart	22.3114	22.6962	20.8966	22.1617	21.243	24.2389	22.1795	22.131
I3LF57	SELENOM	I3LF57_PIG	Selenoprotein M	22.8386	22.2694	20.7893	23.5039	22.5081	22.9852	22.5893	22.5415
A0A4X1UQ22	CHMP5	A0A4X1UQ22_PIG	Charged multivesicular body protein 5	22.5693	22.4795	21.4429	23.1897	22.8889	22.9235	22.0674	21.7188
A0A8D0RNR0	POLR2M	A0A8D0RNR0_PIG	DNA-directed RNA polymerase II subunit GRINL1A	18.9131	19.0387	16.8957	19.4275	18.6491	18.546	18.5195	18.5516
A0A4X1SLK1	TREML1	A0A4X1SLK1_PIG	Triggering receptor expressed on myeloid cells like 1	18.1754	22.8571	17.8117	19.9765	21.7259	21.5876	20.7546	16.7839
D2WL18	FBXO7	D2WL18_PIG	F-box protein 7	17.8597	17.3827	20.3717	20.9195	21.2783	20.535	20.8922	20.8448
A0A287AIA1	CEP170	A0A287AIA1_PIG	Centrosomal protein 170	19.0049	18.4355	16.8364	19.0381	19.0262	18.9368	18.5689	18.3672
A0A5G2Q7F8	A0A5G2Q7F8	A0A5G2Q7F8_PIG	Ig-like domain-containing protein	23.1953	23.8616	23.6178	24.798	22.8372	25.1333	25.3146	24.2725
A0A287BER7	ITGA8	A0A287BER7_PIG	Integrin subunit alpha 8	18.3978	20.417	23.3857	21.7545	21.6301	20.3755	21.7528	21.7108
F1SA75	AKAP5	F1SA75_PIG	A-kinase anchoring protein 5	16.5197	16.9879	15.7035	16.7381	17.5141	16.9615	17.7016	16.1078
A0A287B501	RBX1	A0A287B501_PIG	E3 ubiquitin-protein ligase RBX1	20.7127	20.7271	19.4613	21.1226	21.4434	20.7482	19.7365	19.8134
F1REW5	CLIP1	F1REW5_PIG	CAP-Gly domain containing linker protein 1	21.5977	21.5526	21.4736	21.3083	17.2211	20.9391	18.8206	17.3651
A0A140TAK8	APOH	A0A140TAK8_PIG	Beta-2-glycoprotein 1	23.0919	23.695	21.5324	23.1457	23.1461	23.149	22.8141	23.0729
A0A4X1TTH9	PEBP1	A0A4X1TTH9_PIG	Phosphatidylethanolamine-binding protein 1	26.5188	26.3312	25.738	27.0071	26.1135	25.5967	25.5331	25.0874
F1SHI4	TSPAN18	F1SHI4_PIG	Tetraspanin	19.2263	19.0711	20.1957	18.1528	18.6777	18.7431	19.1879	20.1879
Q5D144	TFAM	TFAM_PIG	Transcription factor A, mitochondrial	21.2149	20.8293	19.6168	20.7762	20.3864	21.0574	19.4125	19.7646
F1SBH3	RBBP9	F1SBH3_PIG	Putative hydrolase RBBP9	19.2772	20.0744	18.0051	19.4629	18.5971	16.6455	17.2038	17.7349
F1SUG4	ELOB	F1SUG4_PIG	Elongin B	22.4322	22.9768	21.4751	22.2447	22.0657	21.8879	21.576	21.3093
Q6QR67	RETN	Q6QR67_PIG	Resistin	22.3546	23.7051	19.0973	20.7998	22.9339	22.6893	21.5113	20.5517
I3L6X7	SNF8	I3L6X7_PIG	Vacuolar-sorting protein SNF8	17.2456	17.446	20.5454	17.5313	17.1148	20.3997	20.2331	20.5856
A0A4X1UTP0	CALR3	A0A4X1UTP0_PIG	Calreticulin	26.6334	27.028	26.2606	26.4876	26.5729	27.7383	25.9254	27.4962
A0A287B642	TOR1AIP1	A0A287B642_PIG	Torsin 1A interacting protein 1	16.9813	16.9176	18.0283	16.5219	17.3213	16.8857	18.1295	17.9261
A0A8W4FHQ3	A0A8W4FHQ3	A0A8W4FHQ3_PIG	Ig-like domain-containing protein	21.8601	21.9739	17.8354	20.7645	18.4375	21.3288	21.6384	20.8809
A0A4X1VF05	SNX3	A0A4X1VF05_PIG	Sorting nexin-3	21.4374	20.4938	20.0904	21.4622	19.8094	20.7519	20.6269	17.0234
F1S1B9	DHRS11	F1S1B9_PIG	Dehydrogenase/reductase 11	19.3466	19.9983	19.7521	17.6449	18.5672	20.2533	20.6104	19.7521
A0A5G2RGR9	TAF15	A0A5G2RGR9_PIG	TATA-box binding protein associated factor 15	22.0148	21.7464	19.2467	21.2426	21.7217	21.3067	20.8712	21.0328
A0A287B433	SURF6	A0A287B433_PIG	Surfeit 6	20.0997	16.7612	19.4527	20.045	19.7812	20.5014	18.8595	19.6823
Q9MZ16	VDAC1	VDAC1_PIG	Voltage-dependent anion-selective channel protein 1	21.5594	22.8573	23.8963	21.9087	22.9805	23.5246	23.3546	23.4905
A0A287AGA5	PEA15	A0A287AGA5_PIG	Astrocytic phosphoprotein PEA-15	21.9153	22.0868	21.3996	22.1523	21.7275	21.6528	21.0159	21.0329
A0A8W4FEL9	A0A8W4FEL9	A0A8W4FEL9_PIG	Ig-like domain-containing protein	17.5893	22.747	21.239	18.9816	19.4782	20.7497	22.1109	21.6631
A0A287ALJ6	A0A287ALJ6	A0A287ALJ6_PIG	Ig-like domain-containing protein	24.0496	24.1052	18.2285	23.288	22.6208	24.5414	18.6764	23.3334
F1RSW6	POLR1D	F1RSW6_PIG	DNA-directed RNA polymerases I and III subunit RPAC2	19.9003	18.5564	19.739	17.4277	17.4431	20.9892	20.3898	18.2604
A0A8W4FJ34	GTF3C4	A0A8W4FJ34_PIG	Ral transcription factor IIIC subunit 4	17.2324	17.7936	19.3163	18.8186	20.3076	17.8371	20.2614	19.9833
A0A5G2QIE0	VPS29	A0A5G2QIE0_PIG	Vacuolar protein sorting-associated protein 29	20.8234	19.867	20.2377	20.6797	19.91	20.3018	20.7762	20.5331
I3LT15	BMP2K	I3LT15_PIG	BMP2 inducible kinase	16.1367	17.2369	19.4428	17.2621	17.4185	20.1295	20.8513	20.4022
F1RP05	DNAJA2	F1RP05_PIG	DnaJ heat shock protein family (Hsp40) member A2	20.5911	20.2555	20.5504	20.7724	17.9517	20.85	18.345	20.1944
A0A8D1TFE5	GIPC1	A0A8D1TFE5_PIG	GIPC PDZ domain containing family member 1	19.0116	19.0676	17.6506	17.7836	17.8982	19.5422	18.7723	18.7871
F1S0Q3	SPAG1	F1S0Q3_PIG	Sperm associated antigen 1	15.3884	15.2898	17.241	15.7204	16.9066	16.3689	16.8117	16.6922
F1SEV7	GSDMD	F1SEV7_PIG	Gasdermin-D	17.3022	18.6601	17.0827	17.6212	18.8127	18.0433	18.4004	17.793
I3LU71	DTD2	I3LU71_PIG	D-aminoacyl-tRNA deacylase	17.4146	19.7096	19.237	19.7726	17.6136	20.1875	20.2502	20.4009
A0A287AGW0	LOC106504547	A0A287AGW0_PIG	Serpin domain-containing protein	18.9624	18.261	18.3636	18.925	20.6257	22.5164	19.9908	20.751
A0A287AG13	APOB	A0A287AG13_PIG	Apolipoprotein B	17.337	18.9646	22.0164	18.1594	21.907	20.5668	22.5086	22.144
F1RH60	AP2A1	F1RH60_PIG	AP-2 complex subunit alpha	20.6121	20.6221	21.4345	17.555	21.4901	20.7515	21.2434	21.0833
A0A287AQ73	CIC	A0A287AQ73_PIG	Capicua transcriptional repressor	19.6682	20.5452	16.1226	19.1614	17.7035	18.1399	17.728	17.1683
F1RVV7	CDR2L	F1RVV7_PIG	Cerebellar degeneration-related protein 2-like	17.8904	16.883	18.6419	19.5596	19.5586	19.681	17.3756	17.8092
K7GKD3	IGF2BP2	K7GKD3_PIG	Insulin like growth factor 2 mRNA binding protein 2	17.786	17.716	18.3623	18.0844	18.0308	18.4704	17.1123	18.9008
A0A480VIE8	SUPT4H1	A0A480VIE8_PIG	Transcription elongation factor SPT4	20.7187	20.5477	19.5812	16.9672	17.5218	21.1254	20.7204	20.651
P00355	GAPDH	G3P_PIG	Glyceraldehyde-3-phosphate dehydrogenase	26.0813	25.6919	26.863	25.8962	26.2183	27.031	26.631	26.7118
A0A287B4H7	SURF1	A0A287B4H7_PIG	SURF1-like protein	16.984	18.2359	19.4347	17.2866	20.2394	17.4904	19.9766	19.3261
A0A287AI92	CA1	A0A287AI92_PIG	Carbonic anhydrase	21.3124	23.1504	19.9954	17.8317	23.5041	21.4133	21.5474	22.4741
A0A0E3KLW5	NUDT3	A0A0E3KLW5_PIG	diphosphoinositol-polyphosphate diphosphatase	21.0132	20.5888	20.8137	21.3405	21.229	20.8686	20.7929	20.7796
A0A286ZR45	ADD1	A0A286ZR45_PIG	Adducin 1	20.5084	20.3496	18.3169	17.6867	17.5521	19.8659	17.1569	17.171
A0A286ZNE4	SUSD5	A0A286ZNE4_PIG	Sushi domain containing 5	18.6727	17.6363	21.4485	21.4112	19.1876	16.7844	19.8243	17.734
F1S3I6	S1PR2	F1S3I6_PIG	Sphingosine 1-phosphate receptor 2	18.2621	17.845	19.0048	18.1902	19.1603	18.9794	20.0776	20.0364
A0A287BDT8	PGP	A0A287BDT8_PIG	Phosphoglycolate phosphatase	20.4851	20.6481	20.2404	19.5972	20.6649	20.1729	20.416	20.3615
A0A4X1T8G7	LOC100624149	A0A4X1T8G7_PIG	protein-synthesizing GTPase	17.7001	18.7996	19.7418	17.2659	20.1477	19.6603	20.2864	20.3409
A0A5G2RIC0	IPO5	A0A5G2RIC0_PIG	Importin 5	17.3869	16.8547	18.6236	16.4046	18.8064	18.8374	18.3248	18.7798
P34934	P34934	HSP7X_PIG	Heat shock 70 kDa protein (Fragment)	21.1805	21.2615	18.2631	16.6685	21.2224	21.3721	21.1892	21.0129
A0A8W4FEM4	IRF2BPL	A0A8W4FEM4_PIG	Interferon regulatory factor 2 binding protein like	18.6223	17.914	16.9809	16.746	16.9494	18.6282	17.7434	17.6275
A0A480PWI6	PDK2	A0A480PWI6_PIG	Protein-serine/threonine kinase	16.9022	17.1336	20.4944	18.8714	17.6097	18.2141	17.5385	17.4346
A0A287A8F1	FILIP1	A0A287A8F1_PIG	Filamin A interacting protein 1	20.8318	21.0873	19.6442	17.7615	17.5685	20.5558	17.9391	19.6406
Q56P28	ARL6IP5	PRAF3_PIG	PRA1 family protein 3	18.0528	17.481	22.8999	20.4289	21.5293	20.1705	22.3058	22.7267
A0A287AWQ8	A0A287AWQ8	A0A287AWQ8_PIG	Ig-like domain-containing protein	22.4525	22.5038	17.0635	18.2746	24.4386	23.2915	17.4129	22.1278
A0A287BGJ9	RECQL	A0A287BGJ9_PIG	ATP-dependent DNA helicase	17.6503	18.8595	18.8392	17.9655	17.8854	17.5387	17.6115	18.8427
P49666	RPL21	RL21_PIG	Large ribosomal subunit protein eL21	19.7629	19.5942	21.426	20.3463	21.2765	21.6182	20.6618	21.4962
A0A5G2R9F7	FKBP1A	A0A5G2R9F7_PIG	Peptidylprolyl isomerase	27.6932	27.2322	26.512	27.2377	26.7012	26.9833	26.2347	25.6403
A0A287ANF9	PTGS1	A0A287ANF9_PIG	Prostaglandin G/H synthase 1 isoform 1	17.0968	17.4064	20.0302	18.2143	19.2587	19.7125	20.3412	19.9851
I3LI80	AVIL	I3LI80_PIG	Advillin	18.0392	19.4411	17.7546	17.4517	18.856	19.6293	18.8506	17.9599
O46560	PDXK	PDXK_PIG	Pyridoxal kinase	21.5416	21.5102	20.4638	22.1546	21.9187	22.1034	21.6801	21.2092
K7GSR6	NT5E	K7GSR6_PIG	5'-nucleotidase	18.385	17.7649	19.1913	19.208	19.3779	18.9222	19.6827	17.6103
F1S3D5	LMAN2	F1S3D5_PIG	Lectin, mannose binding 2	17.6703	19.0848	21.4354	21.3966	21.6695	21.0123	21.8724	21.2808
I3L829	NPLOC4	I3L829_PIG	NPL4 homolog, ubiquitin recognition factor	17.1352	17.2092	19.8306	17.7897	19.4995	17.5503	19.9527	19.6082
A0A4X1U4C8	CWF19L1	A0A4X1U4C8_PIG	CWF19 like cell cycle control factor 1	17.6358	17.716	18.5453	18.5493	19.4211	19.768	18.9274	19.2243
A0A4X1U8B7	MMP2	A0A4X1U8B7_PIG	Matrix metallopeptidase 2	17.6669	18.7377	21.149	17.3638	20.2784	19.8453	20.2426	19.3338
I3LFW3	RECQL5	I3LFW3_PIG	ATP-dependent DNA helicase	16.5378	16.6559	18.0152	18.6696	18.866	17.6668	20.4338	18.9027
A0A287A1F5	ABLIM1	A0A287A1F5_PIG	Actin binding LIM protein 1	20.4134	20.7114	19.8011	20.9828	19.8876	19.2111	20.155	18.5174
F1RSI7	COL22A1	F1RSI7_PIG	Collagen type XXII alpha 1 chain	18.06	17.3553	21.0605	17.8917	19.8299	21.8465	24.5333	21.0373
A0A286ZKD4	SLC25A13	A0A286ZKD4_PIG	Solute carrier family 25 member 13	17.5154	18.0301	20.67	17.7924	20.3646	20.0681	19.4382	20.2745
Q9MYT8	ATP5ME	ATP5I_PIG	ATP synthase subunit e, mitochondrial	23.2049	23.3975	23.515	22.8568	23.108	24.0382	23.5756	23.3066
A0A287AUR4	A0A287AUR4	A0A287AUR4_PIG	Ig-like domain-containing protein	22.1362	22.9147	22.2696	23.4594	23.9728	23.9816	23.5093	23.0798
F2Z581	H2BC4	F2Z581_PIG	Histone H2A/H2B/H3 domain-containing protein	18.394	17.5775	17.9771	17.1845	19.2417	17.3317	18.1014	18.6228
Q7YQJ4	PKIG	IPKG_PIG	cAMP-dependent protein kinase inhibitor gamma	22.1775	22.1173	21.0155	18.9205	17.8812	20.9126	17.7206	17.5017
F1SNX3	F1SNX3	F1SNX3_PIG	Catenin alpha-2	17.5532	18.3611	18.8445	17.4475	19.5661	18.7828	18.6904	18.5653
A0A287B0Y8	PLEC	A0A287B0Y8_PIG	Plectin	17.6893	18.3666	19.2109	17.7264	22.3075	19.0319	20.5439	20.3813
F1SKI5	IMPDH2	F1SKI5_PIG	Inosine-5'-monophosphate dehydrogenase	17.6988	19.3965	19.8127	18.7623	19.5659	19.7138	19.0755	19.592
A0A8W4F9W9	POLR2L	A0A8W4F9W9_PIG	DNA-directed RNA polymerases I, II, and III subunit RPABC5	18.8629	18.965	18.3807	18.7569	18.3464	19.4223	18.7737	18.7172
A0A287ADG4	MPHOSPH8	A0A287ADG4_PIG	M-phase phosphoprotein 8	17.1028	18.5765	19.3141	17.5719	17.9892	19.3754	19.9736	20.3127
I3LND2	SEC62	I3LND2_PIG	Translocation protein SEC62	17.6531	17.2613	20.6558	17.8195	20.6436	19.6684	20.0412	20.7078
A0A287B109	LYNX1	A0A287B109_PIG	Ly6/neurotoxin 1	17.9456	16.7437	21.2308	20.2811	18.196	17.6898	17.5652	16.8128
A0A4X1TIC1	ADD3	A0A4X1TIC1_PIG	Adducin 3	19.6387	19.9198	18.4086	18.0669	20.227	19.1888	20.9217	18.8187
F1S982	COPB1	F1S982_PIG	Coatomer subunit beta	17.7408	18.1356	20.9004	19.7144	21.2221	19.8635	20.7296	21.4568
Q9GLV6	RIGI	RIGI_PIG	Antiviral innate immune response receptor RIG-I	17.339	18.2463	17.7951	14.1891	17.8103	18.9771	17.0733	18.6486
A0A287BCX9	TMED1	A0A287BCX9_PIG	Transmembrane p24 trafficking protein 1	17.6566	18.1668	19.2003	18.2803	19.8492	19.0507	19.906	18.8216
A0A286ZIG4	PDXK	A0A286ZIG4_PIG	Pyridoxal kinase	20.4546	17.9929	20.8027	21.7662	21.4889	21.5603	21.4257	21.1155
A0A287BMT4	A0A287BMT4	A0A287BMT4_PIG	Ig-like domain-containing protein	22.4384	23.7801	20.9237	21.9989	22.1506	24.2056	21.3569	23.6341
A0A480WKY2	SNX8	A0A480WKY2_PIG	Sorting nexin-8	18.5178	18.1796	17.7881	18.5591	21.2086	17.6009	20.6456	20.4538
F2Z5H8	BTF3	F2Z5H8_PIG	Transcription factor BTF3	20.7492	20.1478	20.0646	20.3813	18.7169	20.8234	18.6291	20.1193
F1RWH1	CBX1	F1RWH1_PIG	Chromobox 1	21.5154	17.5465	20.7446	22.3104	21.9386	21.5573	21.0161	20.7538
F1RP44	IPO5	F1RP44_PIG	Importin 5	17.2428	18.1709	21.1745	19.5211	21.0692	20.5223	21.1367	21.6696
A0A5G2R0S9	MECR	A0A5G2R0S9_PIG	Mitochondrial trans-2-enoyl-CoA reductase	16.8081	17.9268	19.4749	17.8076	19.8224	18.1754	20.2394	18.8749
F1RRM9	SRF	F1RRM9_PIG	Serum response factor	20.4211	20.1156	19.3283	17.2289	19.0323	18.8731	16.7796	18.3937
A0A286ZWQ1	LTBP1	A0A286ZWQ1_PIG	Latent transforming growth factor beta binding protein 1	19.9234	20.0471	18.5889	20.0197	21.249	20.0895	19.8922	19.7191
A0A286ZVN0	LOC106504547	A0A286ZVN0_PIG	Serpin domain-containing protein	23.6142	23.2259	23.3882	25.0917	24.8729	27.1907	24.2816	24.8207
F1SIE4	UBL7	F1SIE4_PIG	Ubiquitin like 7	18.018	17.238	18.2878	19.0954	18.8183	18.4868	18.3477	17.9392
A0A287BN59	ARPC1A	A0A287BN59_PIG	Actin-related protein 2/3 complex subunit	22.5797	22.8079	23.9109	22.4816	22.3933	16.5232	22.7941	22.7058
A0A4X1SJ31	H2AC21	A0A4X1SJ31_PIG	Histone H2A	18.3037	23.5314	24.2438	22.2186	24.5959	23.9711	22.9065	23.7953
A0A287APG4	A0A287APG4	A0A287APG4_PIG	Ig-like domain-containing protein	17.0117	21.4216	18.033	18.1162	18.1205	23.024	22.0955	21.4801
F1RG97	BCL7C	F1RG97_PIG	BAF chromatin remodeling complex subunit BCL7C	20.9943	20.8093	17.4617	21.1595	20.526	21.0959	19.2191	20.4287
A0A8W4FGK4	SMU1	A0A8W4FGK4_PIG	WD40 repeat-containing protein SMU1	17.1822	21.9207	20.5489	16.6116	21.3483	22.2466	22.0055	21.5277
A0A286ZZ02	LRRC17	A0A286ZZ02_PIG	Leucine rich repeat containing 17	17.6565	17.7092	20.1923	19.0091	19.7751	19.2305	21.3563	20.8131
P63317	TNNC1	TNNC1_PIG	Troponin C, slow skeletal and cardiac muscles	20.0298	16.8569	19.2344	19.9301	17.993	17.8755	17.4236	18.2507
F1RJ72	CNMD	F1RJ72_PIG	Chondromodulin	21.8057	18.911	18.6046	18.2249	17.6584	17.7174	19.9389	17.9442
A0A287A6K7	APMAP	A0A287A6K7_PIG	Adipocyte plasma membrane-associated protein	18.0341	19.3879	21.2417	19.5488	20.7515	20.5494	21.4373	21.7277
F1RQV5	CDC42EP2	F1RQV5_PIG	Cdc42 effector protein 2	17.7666	17.8569	18.0255	20.5556	17.9218	20.04	20.0832	18.9522
Q35914	MT-ATP8	ATP8_PIG	ATP synthase protein 8	17.7833	18.1308	22.957	17.181	22.2495	20.5987	22.08	21.155
A0A287AHK1	GC	A0A287AHK1_PIG	Vitamin D-binding protein	23.2437	24.9294	23.9578	24.5596	24.5138	25.8201	25.0679	25.003
Q29036	DAD1	DAD1_PIG	Dolichyl-diphosphooligosaccharide--protein glycosyltransferase subunit DAD1	19.2208	17.8944	22.5006	17.5685	22.761	21.2447	22.7428	22.9072
F1SA57	RAB15	F1SA57_PIG	RAB15, member RAS onco family	24.0463	24.1758	25.4596	24.059	25.7332	25.2622	25.8149	26.1333
K7GME6	S100A9	K7GME6_PIG	S100 calcium binding protein A9	19.6201	20.386	17.3111	17.7339	20.676	20.5624	19.6417	18.5769
F1S420	HNRNPAB	F1S420_PIG	Heterogeneous nuclear ribonucleoprotein A/B isoform b	17.4693	17.8923	17.052	18.8902	18.3967	17.9124	17.7764	17.925
F2Z5D2	ACTR3	F2Z5D2_PIG	Actin related protein 3	20.5943	20.998	23.8375	21.8225	23.4425	22.5318	23.3915	23.4699
A0A8W4FGK7	A0A8W4FGK7	A0A8W4FGK7_PIG	Ig-like domain-containing protein	21.8693	22.7415	24.4481	25.0251	23.9897	25.9705	26.0906	23.1792
A0A8W4FDZ7	SEPTIN7	A0A8W4FDZ7_PIG	Septin 7	19.6543	17.1525	18.1038	18.0412	18.6451	18.7241	19.1873	18.8306
F1SV35	AASDHPPT	F1SV35_PIG	L-aminoadipate-semialdehyde dehydrogenase-phosphopantetheinyl transferase	17.6309	18.7075	20.3389	18.7524	20.1818	19.9502	20.773	20.5949
F1S564	RTCA	F1S564_PIG	RNA 3'-terminal-phosphate cyclase (ATP)	18.2532	18.3809	20.456	17.2936	21.8404	19.1916	20.9262	20.3234
F1S4I1	GOLM1	F1S4I1_PIG	Golgi membrane protein 1	20.7661	21.5222	19.356	20.9443	21.5943	22.3632	21.8826	20.5178
A0A4X1SHC0	ANP32E	A0A4X1SHC0_PIG	Acidic leucine-rich nuclear phosphoprotein 32 family member	21.6807	21.0188	17.1831	21.2821	21.9063	21.4002	21.0897	21.2565
F1SG40	WASHC4	F1SG40_PIG	WASH complex subunit 4	16.4324	18.3327	20.6593	17.5564	20.6962	18.8295	20.905	20.7729
A0A4X1W5S3	PSIP1	A0A4X1W5S3_PIG	PC4 and SFRS1 interacting protein 1	17.4221	19.8962	20.1336	19.3615	19.4818	20.3711	19.8618	20.6566
Q1W0Y2	COX7C	COX7C_PIG	Cytochrome c oxidase subunit 7C, mitochondrial	20.4844	20.8436	23.1636	20.8899	23.2535	22.5038	23.0311	23.6292
I3LS72	COL6A1	I3LS72_PIG	Collagen type VI alpha 1 chain	20.3779	21.8526	25.2713	23.283	25.9834	24.4749	25.3645	25.4633
A0A5G2R0Y2	COL6A6	A0A5G2R0Y2_PIG	Collagen type VI alpha 6 chain	16.6439	20.6117	20.5597	20.7654	22.8272	21.411	21.7384	22.9535
A0A286ZQ85	COL3A1	A0A286ZQ85_PIG	Collagen type III alpha 1 chain	26.3274	26.9616	25.2325	27.3759	28.8005	25.9399	26.6109	25.8715
A0A286ZUZ1	SNX2	A0A286ZUZ1_PIG	Sorting nexin-2	17.0675	19.092	20.1702	18.6848	20.1067	19.8095	20.0281	20.0396
Q29116	TNC	TENA_PIG	Tenascin	24.7737	23.9102	23.7467	24.4693	22.3504	23.3193	22.149	23.3255
P08059	GPI	G6PI_PIG	Glucose-6-phosphate isomerase	16.9093	16.8196	25.0445	18.3522	24.1065	23.3007	24.1024	25.2835
F1RQZ4	CCDC43	F1RQZ4_PIG	Coiled-coil domain-containing protein 43	20.183	20.0037	19.2782	18.9115	17.5589	20.3291	18.4874	17.5827
A0A075B7I9	A0A075B7I9	A0A075B7I9_PIG	Ig-like domain-containing protein	24.7489	25.1929	23.763	25.3277	25.0115	25.6523	25.728	24.9101
F1SE30	ANK1	F1SE30_PIG	Ankyrin 1	20.9825	22.9947	20.2354	20.4694	24.3186	21.7214	22.9001	22.3847
A0A287ANF5	AVEN	A0A287ANF5_PIG	Apoptosis and caspase activation inhibitor	19.1735	18.4702	17.1989	19.0398	19.9234	19.9821	19.233	19.452
A0A286ZXX8	MIB1	A0A286ZXX8_PIG	RING-type E3 ubiquitin transferase	18.8863	18.7663	17.7883	18.1265	17.6784	18.5008	18.825	18.4648
F1RNU6	F1RNU6	F1RNU6_PIG	THIF-type NAD/FAD binding fold domain-containing protein	17.1735	17.3192	20.3587	19.4903	20.2446	19.5526	20.897	20.5338
Q1G1K7	IDH3B	Q1G1K7_PIG	Isocitrate dehydrogenase [NAD] subunit, mitochondrial	17.7479	18.4908	18.6453	18.4898	18.6361	17.8571	20.4289	19.2166
A0A5G2R836	ITGA1	A0A5G2R836_PIG	Integrin subunit alpha 1	21.8286	22.6265	26.0802	23.1195	21.8603	20.6286	23.1958	22.123
A0A4X1SH59	SEC61B	A0A4X1SH59_PIG	Protein transport protein Sec61 subunit beta	21.5383	21.0317	22.9491	17.9293	23.4902	23.1912	23.6984	24.0654
F1S6Z4	HECA	F1S6Z4_PIG	Hdc homolog, cell cycle regulator	19.449	19.817	18.8511	18.8794	19.284	19.8027	19.6377	19.338
P50447	SERPINA1	A1AT_PIG	Alpha-1-antitrypsin	17.6706	21.1754	16.2086	17.7689	20.477	22.8176	21.7716	22.2438
I3L7S4	CALD1	I3L7S4_PIG	Caldesmon 1	18.8542	19.0245	18.0665	18.7295	18.2262	17.3637	17.4142	17.9372
F1RL06	LOC100523213	F1RL06_PIG	Ig-like domain-containing protein	23.6058	23.9817	23.0848	23.9843	23.5798	24.915	24.664	24.0533
F1S682	QSOX1	F1S682_PIG	Sulfhydryl oxidase	17.0464	18.1671	21.5107	16.9713	18.9853	22.2007	22.8189	22.5807
F1RSL0	EXOSC4	F1RSL0_PIG	Exosome complex component RRP41	17.4642	17.4394	19.5123	15.7229	18.5805	17.9637	20.9312	21.0772
A0A287B778	UBE2O	A0A287B778_PIG	Ubiquitin conjugating enzyme E2 O	18.8751	18.7192	19.7843	16.7655	20.4531	19.2044	20.3056	20.8811
Q0R678	PARK7	Q0R678_PIG	protein deglycase	21.2476	21.9794	22.1315	21.9133	20.8313	21.7695	17.5193	19.7779
I3LT63	C1QTNF6	I3LT63_PIG	C1q and TNF related 6	17.8995	18.6971	18.0635	19.9562	17.544	20.634	20.4737	18.0479
A0A5G2QEU1	RUFY1	A0A5G2QEU1_PIG	RUN and FYVE domain containing 1	20.5483	19.8235	19.6989	20.7401	20.5264	20.9054	20.403	20.6028
F1RKW8	PSMD11	F1RKW8_PIG	Proteasome 26S subunit, non-ATPase 11	17.2638	16.9141	20.0832	18.172	19.6226	19.0072	20.5233	20.2849
A0A8D0ZH20	CWC15	A0A8D0ZH20_PIG	Spliceosome-associated protein CWC15 homolog	19.9193	17.7338	17.9584	18.3664	17.6685	20.0847	18.3963	19.2796
A0A4X1TD81	GSTA4	A0A4X1TD81_PIG	glutathione transferase	18.1422	18.2929	22.0015	21.4857	21.589	21.5367	21.5536	21.9776
F1SGN8	GMPR2	F1SGN8_PIG	GMP reductase	20.5483	21.7366	21.1586	20.2754	20.5871	22.0792	21.98	22.1613
A0A286ZXX5	PDCL	A0A286ZXX5_PIG	Phosducin like	15.1551	15.7205	15.9655	15.9916	18.1605	15.2068	17.7401	15.7566
A0A287A2M4	CRIP2	A0A287A2M4_PIG	Cysteine rich protein 2	25.2977	24.7064	21.9833	24.1702	21.9145	22.0257	22.3698	21.4083
A0A8D2CGH8	NDUFB1	A0A8D2CGH8_PIG	NADH dehydrogenase [ubiquinone] 1 beta subcomplex subunit 1	17.581	18.894	20.2474	19.3211	20.3904	19.729	20.5036	20.5883
A0A8W4FKJ9	A0A8W4FKJ9	A0A8W4FKJ9_PIG	Ig-like domain-containing protein	20.475	21.4349	19.0185	21.0394	20.95	21.7283	20.6477	21.538
F1SCH1	NDUFB7	F1SCH1_PIG	NADH dehydrogenase [ubiquinone] 1 beta subcomplex subunit 7	16.4378	17.4153	19.4415	16.912	20.7715	17.8691	19.9419	20.0077
A0A8D0UXS6	TARDBP	A0A8D0UXS6_PIG	TAR DNA-binding protein 43	22.3225	22.9607	21.5975	22.1597	22.6624	23.0185	22.6639	21.7332
A0A287AVJ1	MAK16	A0A287AVJ1_PIG	Protein MAK16 homolog	16.7542	16.1728	18.6598	16.386	18.8409	17.6291	18.0814	17.8735
F6PVY0	FABP5	F6PVY0_PIG	Fatty acid binding protein 5	23.1322	24.8006	23.3294	25.2214	24.6295	25.9393	24.4312	25.2375
A0A8W4F705	GARS1	A0A8W4F705_PIG	glycine--tRNA ligase	17.6569	17.7922	21.1877	20.217	20.8288	20.7293	21.4749	21.629
A0A287AC42	VAPA	A0A287AC42_PIG	VAMP associated protein A	17.5016	17.5567	22.0213	17.4877	21.5141	21.103	21.2297	22.0734
A0A5G2QXC2	PCDH7	A0A5G2QXC2_PIG	Protocadherin 7	18.9856	18.8976	19.6875	20.258	17.5681	18.0122	18.1909	17.5308
Q29056	IL1RN	IL1RA_PIG	Interleukin-1 receptor antagonist protein	18.2667	17.3603	15.9013	16.6288	17.2963	18.6534	17.3985	18.9236
F1SCF0	SERPINA1	F1SCF0_PIG	Alpha-1-antitrypsin	20.5293	23.259	22.474	21.4149	22.1071	20.8182	23.7567	23.9251
A0A4X1UE92	SPTB	A0A4X1UE92_PIG	Spectrin beta chain	19.6086	22.3885	18.7591	17.6903	23.1869	20.6706	21.7739	21.4129
F1SBT5	GTF2F1	F1SBT5_PIG	Transcription initiation factor IIF subunit alpha	19.22	17.3391	17.3678	18.8216	18.0192	19.743	18.9814	19.222
F1RGC1	DENND2B	F1RGC1_PIG	DENN domain containing 2B	17.3971	21.6353	21.6425	21.3747	21.1755	17.3384	17.0244	18.5471
F1RGP4	PBXIP1	F1RGP4_PIG	PBX homeobox interacting protein 1	19.4825	19.7099	20.1103	19.219	18.5259	18.0054	17.311	17.9683
I3LGD6	SSR3	I3LGD6_PIG	Translocon-associated protein subunit gamma	18.1295	17.9954	21.6218	21.292	22.8651	21.7807	22.5013	22.2362
A0A286ZX41	NUPR1	A0A286ZX41_PIG	Nuclear protein 1 isoform b	18.8939	18.727	17.1133	19.2672	20.2563	17.6512	20.3394	19.126
A0A4X1VMY1	SNRPD1	A0A4X1VMY1_PIG	Small nuclear ribonucleoprotein Sm D1	17.5402	18.3814	21.2535	20.5488	21.4305	21.1593	21.602	22.1503
A0A287BFJ2	CLTA	A0A287BFJ2_PIG	Clathrin light chain	18.2598	16.6695	19.638	21.7567	20.572	21.3825	21.0847	21.0693
F1SSU6	VPS18	F1SSU6_PIG	Vacuolar protein sorting-associated protein 18 homolog	17.4455	17.277	18.8009	18.2221	17.9967	18.0599	19.5319	19.4325
F1SKY2	NIT2	F1SKY2_PIG	Nitrilase family member 2	19.7499	20.6464	19.8869	18.3467	20.3006	20.7779	20.6057	20.5083
I3LNS9	FUCA1	I3LNS9_PIG	Alpha-L-fucosidase	18.3339	17.2883	18.8463	16.083	18.3133	19.3602	19.792	19.8903
A0A075B7I5	A0A075B7I5	A0A075B7I5_PIG	Ig-like domain-containing protein	22.8828	23.2771	21.5588	22.4243	23.231	23.2974	22.6306	23.6314
A0A8W4FMI4	ACTN1	A0A8W4FMI4_PIG	Actinin alpha 1	18.388	16.8195	18.7955	17.7663	18.2182	18.7679	19.6445	19.2788
A0A287AHM1	ATP5F1C	A0A287AHM1_PIG	ATP synthase subunit gamma	21.031	20.9522	20.2901	19.6331	20.7391	21.513	20.4574	21.3532
P48819	VTN	VTNC_PIG	Vitronectin	25.1812	25.8564	23.3799	24.5503	26.4527	24.9815	25.8109	24.0672
F1SPG5	FBLN2	F1SPG5_PIG	Fibulin 2	17.7053	17.5855	24.5651	25.1164	25.6676	25.3672	25.356	25.5148
A0A4X1SSR6	CAT	A0A4X1SSR6_PIG	Catalase	21.7954	24.1174	22.7575	22.1	23.8668	23.815	23.9417	23.7606
A0A287AD21	SUMO3	A0A287AD21_PIG	Small ubiquitin-related modifier	17.9624	17.5105	17.7764	17.5477	19.1144	17.6416	18.0364	17.4497
A0A287BMC7	C1QTNF1	A0A287BMC7_PIG	C1q and TNF related 1	20.5179	20.2568	21.2877	20.8537	18.5145	20.4303	17.9334	17.9276
A0A286ZW70	PPIB	A0A286ZW70_PIG	Peptidyl-prolyl cis-trans isomerase	18.879	16.9781	21.0957	19.3684	22.6959	20.5674	21.2373	21.325
Q8MJ49	OSTF1	OSTF1_PIG	Osteoclast-stimulating factor 1	18.2092	18.4815	17.1528	23.4164	19.0426	22.6808	17.8554	22.6943
P16549	FMO1	FMO1_PIG	Flavin-containing monooxygenase 1	17.4362	17.4857	17.2768	17.6074	19.7679	18.2	19.3203	17.8162
A0A5G2QML3	H1-3	A0A5G2QML3_PIG	Histone H2B	22.4924	23.5574	24.1121	23.3534	25.4763	24.2946	23.4201	24.4667
A0A287A2F9	TCEA1	A0A287A2F9_PIG	Transcription elongation factor	22.3112	22.3911	21.0515	22.2342	22.3999	22.9057	22.0823	22.0023
A0A4X1W934	IL33	A0A4X1W934_PIG	Interleukin-33	17.5724	18.0578	16.7722	19.6614	19.6209	19.9071	18.7365	18.6317
A0A4X1VZE2	PSMB2	A0A4X1VZE2_PIG	Proteasome subunit beta	18.122	18.5351	20.8821	17.2024	20.8384	20.4735	21.2611	21.2235
B6E241	GRB2	B6E241_PIG	Growth factor receptor bound protein 2	17.1592	19.0262	21.1045	20.4457	21.1254	21.5099	20.3138	21.4168
Q56VC3	CASP8	Q56VC3_PIG	Caspase-8	17.6816	18.422	19.2748	18.1988	19.5237	19.8254	20.3043	20.2033
Q8WNW3	Jup	PLAK_PIG	Junction plakoglobin	17.3803	17.4193	18.5705	18.9943	19.568	19.274	19.2153	18.6413
O18887	SLC12A4	O18887_PIG	K-Cl cotransporter	21.3632	20.6676	21.038	21.6558	20.6987	20.3048	20.8663	20.6093
F1RK10	SUCLA2	F1RK10_PIG	Succinate--CoA ligase [ADP-forming] subunit beta, mitochondrial	18.7235	16.7495	19.7058	17.897	20.1798	19.4569	20.0727	20.3799
A0A287ACN4	NUP93	A0A287ACN4_PIG	Nuclear pore complex protein Nup93	18.0451	19.2352	19.8768	18.4002	21.1235	20.2691	20.9059	21.2367
A0A173G6G4	SEPTIN4	A0A173G6G4_PIG	Septin	18.3503	17.9351	20.5724	18.6739	20.5149	20.4406	20.7709	20.5159
P04178	SOD1	SODC_PIG	Superoxide dismutase [Cu-Zn]	26.0672	26.055	25.978	26.7943	24.6398	25.5689	24.1994	24.2546
F1SNK3	MTAP	F1SNK3_PIG	S-methyl-5'-thioadenosine phosphorylase	21.8234	22.8901	22.6323	21.1742	22.5913	23.1529	22.9776	23.1943
A0A287AEL2	LOC110255312	A0A287AEL2_PIG	IF rod domain-containing protein	16.9019	19.8826	18.0674	20.9052	20.9721	19.73	19.6489	18.9286
A0A075B7J0	A0A075B7J0	A0A075B7J0_PIG	Ig-like domain-containing protein	25.3246	26.0778	24.2021	25.6078	25.8031	26.4669	26.663	26.0289
A0A4X1SQG3	FRZB	A0A4X1SQG3_PIG	Secreted frizzled-related protein 3	21.2719	22.0925	23.3421	22.3614	21.1516	19.3064	21.3139	18.0019
Q1AG08	MYOZ2	Q1AG08_PIG	Calsarcin 1	19.8736	19.4926	21.6077	21.8038	18.2951	16.7587	18.151	17.3936
A5GFW3	CSTF1	A5GFW3_PIG	Cleavage stimulation factor 50 kDa subunit	17.3093	17.9846	16.9518	18.3156	17.4176	19.3161	18.2437	18.6929
A0A4X1U700	RPL12	A0A4X1U700_PIG	Large ribosomal subunit protein uL11	19.1973	21.2137	21.8203	21.4825	22.864	21.6911	22.1877	22.2466
A0A286ZQJ9	LOC110258310	A0A286ZQJ9_PIG	C1q domain-containing protein	16.9891	21.5537	20.931	21.6133	21.8395	21.6363	22.1382	22.3338
A0A4X1SE98	MMGT1	A0A4X1SE98_PIG	Membrane magnesium transporter	18.3964	18.8317	18.607	16.6078	18.9061	18.3211	19.9958	20.1887
F1S3Q8	VNN3	F1S3Q8_PIG	Pantetheinase	21.3422	21.1499	19.0777	20.4468	21.3278	21.9119	20.9421	20.8933
A0A287AQR8	HSPB6	A0A287AQR8_PIG	Heat shock protein family B (small) member 6	26.2069	25.7863	24.3081	25.8717	24.4027	24.2491	24.1087	23.3805
F1SDQ0	SLC35F6	F1SDQ0_PIG	Solute carrier family 35 member F6	16.925	17.4018	20.0509	20.365	21.1979	20.5815	21.0262	20.9911
I3L704	CIAPIN1	I3L704_PIG	Anamorsin	20.7769	20.4267	16.4876	17.1564	21.8216	21.8399	22.044	21.0825
F1S467	VAT1L	F1S467_PIG	Synaptic vesicle membrane protein VAT-1 homolog-like	18.7321	17.408	20.2466	18.2332	18.0902	17.3461	17.5459	17.7512
A0A287AN24	NEXN	A0A287AN24_PIG	Nexilin F-actin binding protein	19.9888	19.8982	20.3773	20.7975	17.7006	17.9124	17.5468	17.3812
A0A287B4N8	MARCKSL1	A0A287B4N8_PIG	MARCKS like 1	19.165	18.6585	18.2347	20.3204	18.0342	21.9163	20.9457	20.8823
P14477	FGB	FIBB_PIG	Fibrinogen beta chain (Fragment)	22.034	22.6436	21.1757	22.344	24.1313	25.9346	23.6031	22.0946
F1SGQ6	RIPK3	F1SGQ6_PIG	Receptor-interacting serine/threonine kinase 3	17.707	19.0261	18.0276	17.1573	20.4109	17.847	20.5511	20.9007
F1RGE3	NDUFA2	F1RGE3_PIG	NADH dehydrogenase [ubiquinone] 1 alpha subcomplex subunit 2	18.5726	20.2724	19.1818	20.0539	20.0064	20.8904	20.2957	20.0435
F2Z596	SNX12	F2Z596_PIG	Sorting nexin 12	23.0584	23.2058	22.9213	22.8916	22.7813	22.3915	22.2744	22.2889
P67776	PPP2CA	PP2AA_PIG	Serine/threonine-protein phosphatase 2A catalytic subunit alpha isoform	20.0609	20.5311	21.0362	20.9345	18.2593	16.9372	18.1289	21.3162
A0A287AWY5	PCDHGA4	A0A287AWY5_PIG	Protocadherin gamma subfamily A, 4	17.6672	17.5027	17.2949	18.0902	16.8029	16.5781	18.039	16.6723
F1SNA6	INIP	F1SNA6_PIG	SOSS complex subunit C	18.5218	18.7119	18.5414	19.4434	18.8271	19.3507	19.3235	18.879
F1RSN0	SHARPIN	F1RSN0_PIG	SHANK associated RH domain interactor	16.7822	19.4536	17.0595	18.4896	18.1323	19.4365	19.7985	19.1516
A0A287ANV0	FCHO2	A0A287ANV0_PIG	F-BAR domain only protein 2	16.6882	17.8168	17.2964	16.1624	17.3875	18.585	17.8418	18.6238
A0A286ZVC8	CAMK2G	A0A286ZVC8_PIG	calcium/calmodulin-dependent protein kinase	17.2904	17.1101	17.85	18.1552	18.477	17.7713	18.9242	17.7037
I3LC88	LRP1B	I3LC88_PIG	LDL receptor related protein 1B	20.69	20.9515	21.4233	20.9015	21.9417	21.4496	21.9177	21.2724
F1RSD3	GORAB	F1RSD3_PIG	RAB6-interacting golgin	16.3742	17.9356	18.0122	18.9612	18.1046	19.2384	18.638	19.047
A0A8D1VMH1	SCRN3	A0A8D1VMH1_PIG	Secernin 3	21.1836	21.9092	21.3071	18.0358	17.3345	17.1157	18.2125	20.1516
M3TYC1	EIF3B	M3TYC1_PIG	Eukaryotic translation initiation factor 3 subunit B	17.6689	17.7638	21.8418	20.727	22.6024	22.2179	22.835	22.974
F1SPK8	CD63	F1SPK8_PIG	Tetraspanin	16.1225	17.8903	21.8135	17.3635	22.6314	21.605	22.297	22.2736
I3LGC6	USP24	I3LGC6_PIG	ubiquitinyl hydrolase 1	18.9268	18.4657	15.7125	17.1154	14.8062	14.4154	16.1799	17.2627
A0A480HEF9	FKBP10	A0A480HEF9_PIG	peptidylprolyl isomerase	19.8643	20.7398	22.8601	21.6405	23.7514	23.575	24.1204	24.1849
A0A287AJX7	HNRNPL	A0A287AJX7_PIG	Heterogeneous nuclear ribonucleoprotein L	21.3482	22.3098	22.3602	21.7422	22.0736	23.3658	22.8656	23.1158
A0A287BPP9	PSMB1	A0A287BPP9_PIG	Proteasome subunit beta	17.4556	17.4077	20.588	17.6245	20.7122	19.3394	20.9789	20.6833
A0A5G2QZG3	A0A5G2QZG3	A0A5G2QZG3_PIG	Ig-like domain-containing protein	16.3778	18.6057	20.6134	17.0408	21.8805	21.4112	21.6144	21.3204
A0A5G2QFS9	TSFM	A0A5G2QFS9_PIG	Elongation factor Ts, mitochondrial	18.7242	18.2069	20.0275	18.5512	18.114	18.233	17.4431	18.874
F1S8K5	SUPT16H	F1S8K5_PIG	FACT complex subunit	17.2718	17.6638	19.181	18.3093	20.5562	18.8672	19.4833	19.646
A0A287BKR6	CLINT1	A0A287BKR6_PIG	Clathrin interactor 1	19.9827	19.2962	20.8017	20.333	21.2833	21.1226	20.8542	21.1972
A0A287BDV3	A0A287BDV3	A0A287BDV3_PIG	Uncharacterized protein	17.8754	21.6397	18.8882	20.7084	21.0329	21.7488	20.1915	20.8653
F1RKM0	LMNB1	F1RKM0_PIG	Lamin B1	19.4781	20.6631	19.3789	19.3895	19.4558	21.0969	20.0903	20.5464
F1SGX4	CBR3	F1SGX4_PIG	Carbonyl reductase (NADPH)	17.4044	19.9132	18.0834	18.3441	19.9433	20.3541	20.4875	20.6395
F1S567	VCAM1	F1S567_PIG	Vascular cell adhesion molecule 1	17.9239	17.6027	18.5324	19.365	20.4212	20.4	20.6607	20.5951
F1RJE3	VWA1	F1RJE3_PIG	von Willebrand factor A domain containing 1	19.1169	19.5842	20.5503	20.0127	18.0486	19.1519	18.4324	18.2135
A0A4X1VLW1	CCDC86	A0A4X1VLW1_PIG	Coiled-coil domain-containing protein 86	18.4349	19.1962	17.7032	18.5704	19.7693	19.718	18.3578	19.0752
A0A287BM57	ARF2	A0A287BM57_PIG	ADP-ribosylation factor	18.8643	17.7841	20.209	18.6156	20.556	20.4584	20.9544	21.1628
B6ICU5	PPP1R11	B6ICU5_PIG	E3 ubiquitin-protein ligase PPP1R11	19.3287	19.1311	18.878	17.737	17.9867	18.3896	17.4923	18.0068
F1SFL7	TRNT1	F1SFL7_PIG	tRNA nucleotidyl transferase 1	18.5687	19.0975	19.2619	17.64	19.5574	19.5743	19.8484	20.1451
Q29205	RPL11	RL11_PIG	Large ribosomal subunit protein uL5	20.2562	20.8331	22.4669	21.5382	23.8551	23.0373	23.3681	23.5564
I3L5Y0	P4HA2	I3L5Y0_PIG	procollagen-proline 4-dioxygenase	18.489	17.8583	20.356	20.7505	22.3242	21.3762	22.1413	21.9395
F1SBI1	SNX5	F1SBI1_PIG	Sorting nexin	16.998	17.1597	20.706	17.5858	21.1601	20.4479	21.9692	20.6818
A0A4X1WBS2	CFAP36	A0A4X1WBS2_PIG	Cilia- and flagella-associated protein 36	16.3996	16.5117	15.4977	16.4565	19.406	16.5664	18.2244	17.2422
A0A287BGK8	FGF2	A0A287BGK8_PIG	Fibroblast growth factor	19.4549	20.3016	19.7678	20.0515	20.856	20.7741	21.1929	19.68
A0A286ZQE9	DAP	A0A286ZQE9_PIG	Death associated protein	24.8388	24.4142	24.3343	24.8054	23.6078	23.3781	23.5409	23.3123
A0A173G6H0	SEPTIN5	A0A173G6H0_PIG	Septin	18.461	18.9419	19.8015	19.0275	20.3668	19.7342	20.5296	20.0458
A0A5G2QJ86	RNMT	A0A5G2QJ86_PIG	mRNA cap guanine-N7 methyltransferase	17.1139	18.3463	18.3747	17.2167	17.5108	20.3749	20.6778	20.7636
I3LRD5	EIF4H	I3LRD5_PIG	Eukaryotic translation initiation factor 4H	22.6309	22.5455	22.6507	22.9775	21.6803	21.9929	21.6022	21.5309
F1RK19	PHF11	F1RK19_PIG	PHD finger protein 11	17.6908	17.4617	17.9042	16.7247	19.8097	19.3788	18.7099	19.2423
A0A5G2QEW1	ITIH4	A0A5G2QEW1_PIG	Inter-alpha-trypsin inhibitor heavy chain 4	20.0777	21.2978	22.196	21.267	23.5265	27.1936	24.3555	23.7385
P02550	TUBA1A	TBA1A_PIG	Tubulin alpha-1A chain	17.4283	16.9775	19.1095	21.0429	19.1684	21.3657	17.9799	22.5527
A0A4X1VCL1	PSMC2	A0A4X1VCL1_PIG	Proteasome 26S subunit, ATPase 2	17.7617	18.1774	19.8235	19.1969	20.2408	20.0028	20.3383	20.2591
A0A5G2QUR8	ZNF316	A0A5G2QUR8_PIG	Zinc finger protein 316	24.1936	23.9393	23.2898	23.5001	20.9844	22.2139	22.0692	21.0169
P15980	P15980	HA2C_PIG	SLA class II histocompatibility antigen, DQ haplotype C alpha chain	17.5368	17.8845	17.3776	19.8113	20.1097	22.8529	18.2638	24.1562
A0A5G2QRK2	RPL11	A0A5G2QRK2_PIG	Ribosomal protein L11	22.0044	22.9286	23.9909	23.1433	25.1523	24.4036	24.9924	25.1952
A0A8D0WZ72	SMARCC1	A0A8D0WZ72_PIG	SWI/SNF related, matrix associated, actin dependent regulator of chromatin subfamily c member 1	17.0742	17.3504	17.893	17.62	18.2337	18.6184	18.3083	18.7234
A0A286ZIL9	COL18A1	A0A286ZIL9_PIG	Collagen type XVIII alpha 1 chain	25.1057	24.892	24.8292	23.8089	22.1251	22.7118	20.7928	21.4468
A0A5G2QBE4	CRIP2	A0A5G2QBE4_PIG	Cysteine rich protein 2	27.0829	26.3904	25.398	26.1183	23.6046	23.7516	23.9284	22.725
A0A4X1UYB3	AP1S2	A0A4X1UYB3_PIG	AP complex subunit sigma	16.9923	17.7921	18.93	17.9857	17.4988	19.6259	20.2136	20.0235
A0A8D0TY40	RBMX	A0A8D0TY40_PIG	RBMX like 1	17.2328	18.8878	21.4794	21.667	22.8694	22.7091	21.4107	22.4429
F1RLQ5	POGLUT2	F1RLQ5_PIG	Protein O-glucosyltransferase 2	16.8369	17.8329	17.1129	16.704	21.0762	20.0642	21.1014	20.3957
A0A5G2RBD3	KRT18	A0A5G2RBD3_PIG	Keratin 18	20.926	24.5672	21.0322	25.7024	25.6486	25.7121	24.8857	24.4234
A0A8W4FE04	A0A8W4FE04	A0A8W4FE04_PIG	SAP domain-containing protein	20.5507	20.5015	19.7293	20.693	19.7405	17.9995	18.1929	17.9547
F1RKJ3	C6H19orf33	F1RKJ3_PIG	Immortalization up-regulated protein	22.6981	18.1876	21.303	22.378	18.6646	17.3926	17.8967	16.8599
A0A5G2R8I7	SPATS2	A0A5G2R8I7_PIG	Spermatogenesis associated serine rich 2	19.2543	18.3523	19.6861	20.9371	22.4029	20.451	21.6376	20.3211
I3LS97	PUDP	I3LS97_PIG	Pseudouridine-5'-phosphatase isoform b	19.7487	19.7277	20.3598	19.2593	20.3926	20.9244	20.7313	20.1852
I3LQP2	PHLDB2	I3LQP2_PIG	Pleckstrin homology like domain family B member 2	20.568	19.9966	19.1665	19.8971	18.2672	16.828	17.7337	17.7269
O02799	STAT2	STAT2_PIG	Signal transducer and activator of transcription 2	17.3492	17.5309	17.2022	17.2022	18.6031	19.3772	20.5785	19.4264
F1RWP3	CYGB	F1RWP3_PIG	Cytoglobin	17.1097	17.2402	17.3754	18.1347	19.7346	20.15	20.2155	20.2683
A0A287AJB4	U2AF1	A0A287AJB4_PIG	Splicing factor U2AF 35 kDa subunit isoform X1	18.7557	19.2577	18.6403	19.0784	19.2713	20.0595	18.9741	19.465
I3LEG2	PPP1R12C	I3LEG2_PIG	Protein phosphatase 1 regulatory subunit	22.3504	21.7011	21.0785	21.5439	19.214	17.3707	19.5778	19.3452
F1SD54	UBR7	F1SD54_PIG	Ubiquitin protein ligase E3 component n-recognin 7	16.8402	16.8822	16.739	16.9393	17.198	16.7678	17.142	17.3532
A0A287B7S0	CD74	A0A287B7S0_PIG	CD74 molecule	19.4828	20.2102	18.3556	21.6636	21.6949	22.933	21.7329	21.7467
F1S156	SYNPO2	F1S156_PIG	Synaptopodin 2	23.8805	23.2762	22.3264	23.2962	21.082	17.3615	20.5947	17.5724
A0A287BL93	HNRNPM	A0A287BL93_PIG	Heteroous nuclear ribonucleoprotein M	19.7719	20.9978	21.9987	20.6583	21.8314	21.9933	22.2528	21.5205
A0A286ZJB0	LIMS2	A0A286ZJB0_PIG	LIM and senescent cell antigen-like-containing domain protein	24.2458	24.0864	23.1828	23.0826	18.6522	21.3094	17.6626	20.2092
K7GL74	PRPS2	K7GL74_PIG	ribose-phosphate diphosphokinase	18.9701	17.8238	18.9737	19.4349	20.0579	19.8799	20.0917	19.9949
Q85ZW4	SLA-DRA1	Q85ZW4_PIG	MHC class II antigen	17.3811	19.9654	20.435	21.7758	23.3676	23.3337	23.9801	24.5797
F1RR78	SPTAN1	F1RR78_PIG	Spectrin alpha, non-erythrocytic 1	20.8814	21.1774	20.1671	21.1268	21.9951	22.0693	22.2251	20.9812
A0A286ZY95	FN1	A0A286ZY95_PIG	Fibronectin	23.9795	25.4805	25.5473	24.2503	28.4648	26.2794	26.2483	26.0406
Q6RI85	PGK2	PGK2_PIG	Phosphoglycerate kinase 2	18.7599	18.0064	17.7457	18.3861	21.7417	19.222	18.0312	20.1797
F1SRV9	ZYX	F1SRV9_PIG	Zyxin	23.2548	23.0385	23.8484	23.2067	21.8276	20.9661	20.9485	20.274
F1S7L8	SH3GL1	F1S7L8_PIG	SH3 domain containing GRB2 like 1, endophilin A2	16.4964	16.7229	18.8067	23.3107	22.6179	23.5133	22.8884	22.5823
I3L660	PFN2	I3L660_PIG	Profilin	23.988	23.3911	23.1878	23.1655	20.9358	22.5789	21.2029	21.3451
A0A287AGR3	SORBS1	A0A287AGR3_PIG	Sorbin and SH3 domain containing 1	23.1313	23.0302	23.4138	23.8471	19.7491	16.8209	19.3302	18.3962
P00795	CTSD	CATD_PIG	Cathepsin D	22.1291	23.0659	22.3512	21.9825	24.003	26.1243	23.8959	24.5141
F1S8V7	CPN1	F1S8V7_PIG	Carboxypeptidase N catalytic chain	17.5703	19.8519	19.3306	17.5167	20.9487	21.8492	21.2606	20.3369
F1S0B2	RBPMS2	F1S0B2_PIG	RNA binding protein, mRNA processing factor 2	22.695	21.9378	20.2319	21.2121	18.1504	18.5516	18.6118	18.4591
F1RJV5	PDLIM4	F1RJV5_PIG	PDZ and LIM domain 4	24.6796	24.0183	24.2021	24.5826	23.4236	23.9851	22.8509	23.6429
A0A287BEA5	DDX17	A0A287BEA5_PIG	RNA helicase	22.34	22.5151	21.4108	21.759	22.2553	23.0874	23.0328	22.83
A0A287A5A2	TGFB1I1	A0A287A5A2_PIG	Transforming growth factor beta-1-induced transcript 1 protein	23.6976	23.6985	23.4318	24.006	20.1924	20.0916	20.0502	19.5565
A0A287AI55	KCTD8	A0A287AI55_PIG	Potassium channel tetramerization domain containing 8	17.0766	20.4108	20.0027	17.6152	21.9324	22.8248	23.0914	23.0693
A0A8W4FLI0	PDLIM7	A0A8W4FLI0_PIG	PDZ and LIM domain 7	21.2218	21.0016	20.7019	20.2943	17.4451	17.5784	17.4118	17.711
P28220	SORBS2	SRBS2_PIG	Sorbin and SH3 domain-containing protein 2	22.9528	23.3984	23.2437	22.5381	17.704	19.0899	18.7225	17.2439
F1RKS3	FEN1	F1RKS3_PIG	Flap endonuclease 1	18.2557	18.2185	19.0047	19.3408	20.3248	20.3612	20.69	20.9466
A0A287B6B2	C9H11orf1	A0A287B6B2_PIG	SHSP domain-containing protein	20.3612	19.7465	19.3545	20.0587	18.5926	17.4427	17.7143	16.4774
P79281	PTN	PTN_PIG	Pleiotrophin	17.4171	18.0618	18.8192	17.7131	21.3377	22.0804	20.9367	22.693
F1S268	CREG1	F1S268_PIG	Cellular repressor of E1A stimulateds 1	18.4388	18.968	16.4525	17.5218	19.8277	21.2051	19.9212	19.9818
A0A5G2QBQ8	AMDHD2	A0A5G2QBQ8_PIG	N-acetylglucosamine-6-phosphate deacetylase	17.3542	18.4236	19.3461	18.4552	18.5322	19.921	20.4596	20.6346
A0A287BEY3	LOC100624077	A0A287BEY3_PIG	Endogenous retrovirus group V member 2 Env polyprotein	18.3669	20.375	18.4117	19.4156	20.9281	21.5295	21.0051	20.9557
A0A287AXI2	ATP6V1C1	A0A287AXI2_PIG	V-type proton ATPase subunit C	17.9961	18.1521	18.2988	17.3984	20.328	19.4959	19.6115	19.4406
F1SHE8	WDR12	F1SHE8_PIG	Ribosome biogenesis protein WDR12	17.8889	18.5212	16.6401	17.8218	18.7927	19.4703	19.5046	18.685
A0A287AEG1	MACF1	A0A287AEG1_PIG	Microtubule actin crosslinking factor 1	22.2014	20.9693	21.7361	22.2942	18.296	19.499	18.4648	18.6164
O18734	CPI17	PP14A_PIG	Protein phosphatase 1 regulatory subunit 14A	25.8257	25.5886	24.776	25.365	22.5329	21.6012	21.1945	20.1104
A0A5G2R753	GNG10	A0A5G2R753_PIG	Guanine nucleotide-binding protein subunit gamma	18.5381	16.8479	17.1641	16.8233	22.6714	22.244	22.0403	22.5201
A0A4X1VY40	TPM2	A0A4X1VY40_PIG	Tropomyosin 2	26.3441	26.3587	26.5832	26.173	23.5088	22.194	21.8856	21.3704
A8U4R4	TKT	A8U4R4_PIG	Transketolase	22.3018	22.3745	22.9707	22.4819	23.4704	23.4274	23.6642	23.8261
Q45FY6	HPRT1	HPRT_PIG	Hypoxanthine-guanine phosphoribosyltransferase	20.8325	20.7552	21.2587	20.6683	21.9071	21.7264	21.763	21.8776
I3LL97	CSRP1	I3LL97_PIG	Cysteine and glycine rich protein 1	28.1637	28.1224	26.1379	27.4667	22.4109	23.575	23.0549	23.007
A0A480UG54	DUSP3	A0A480UG54_PIG	Dual specificity protein phosphatase	20.916	21.3522	21.9051	20.7749	18.6585	16.9407	19.0174	18.2135
P14460	FGA	FIBA_PIG	Fibrinogen alpha chain (Fragment)	20.9943	22.8139	21.4594	22.6532	25.3054	25.4024	25.0679	24.0928
Q4GWZ2	RPSA	RSSA_PIG	Small ribosomal subunit protein uS2	24.3029	24.2528	24.7626	24.4812	25.6822	26.1008	25.5997	24.9297
A0A5K1U1D3	FHL1	A0A5K1U1D3_PIG	Four and a half LIM domains 1	27.3687	26.5928	24.7335	24.7849	18.0785	19.4102	19.5835	18.0002
I3L812	TPP1	I3L812_PIG	Tripeptidyl-peptidase 1	21.9912	23.2946	23.2618	22.6927	23.9592	24.5657	24.6499	23.822
Q06AU2	RAP2A	RAP2A_PIG	Ras-related protein Rap-2a	18.2471	18.174	18.9736	18.9744	20.94	20.6115	20.4579	20.6535
A0A4X1V1H6	NFKBIE	A0A4X1V1H6_PIG	NFKB inhibitor epsilon	20.3604	20.7849	20.382	20.1274	20.8431	21.3866	21.2871	21.3091
A0A8W4FR34	LSM4	A0A8W4FR34_PIG	U6 snRNA-associated Sm-like protein LSm4	19.7503	19.633	19.6994	19.9273	20.1852	20.7198	19.9363	20.4409
I3LVP6	ANKLE2	I3LVP6_PIG	Ankyrin repeat and LEM domain containing 2	17.9473	17.5019	16.9204	17.8027	18.1827	18.7348	18.4796	18.2445
F1SEY1	MAN2B1	F1SEY1_PIG	Alpha-mannosidase	19.2966	19.7577	19.1588	20.4842	21.3769	21.5036	21.1955	21.1484
F1SGQ7	NFATC4	F1SGQ7_PIG	Nuclear factor of activated T cells 4	18.2269	18.9271	18.4197	18.6111	19.574	19.9026	19.9929	19.6423
P15983	P15983	HB2D_PIG	SLA class II histocompatibility antigen, DQ haplotype D beta chain	16.8022	17.2782	16.8789	18.6877	21.115	21.8644	21.1	23.4524
